# Supplementary material for: Systematic Identification and Molecular Characteristics of Long Noncoding RNAs in Pig Tissues
Source: Biomed Res Int. 2017 Sep 14;2017:6152582. doi: 10.1155/2017/6152582 (PMC5618743; doi:10.1155/2017/6152582)
Supplement: Supplementary file 1 — Table S1. Summary of the predicted lncRNAs in Sus Scrofa. [file 6152582.f1.xlsx]

## Sheet: Table S1.xls
Table S1. Summary of the predicted lncRNAs in Sus Scrofa
ID	Gene_ID	FPKM	Chr	Strand	Range	Length	Exon number	Conservation
CUFF.100075.1	CUFF.100075	0.363696	12	-	53764238-53765081,53765236-53765294	903	2	Mouse
CUFF.10016.1	CUFF.10016	0.20208	1	-	48610432-48610848,48610907-48611055	566	2
CUFF.100242.3	CUFF.100242	6.189	12	-	52708380-52709698,52722918-52723082,52726893-52727262	1854	3	Human
CUFF.100378.1	CUFF.100378	0.630196	12	+	54055512-54055951,54060103-54060375,54064915-54065354	1153	3
CUFF.100529.2	CUFF.100529	0.248601	12	+	55220418-55220656,55221750-55223314	1804	2	Human/Mouse
CUFF.100545.1	CUFF.100545	2.27147	12	-	54529797-54530224,54533584-54533817,54621571-54621849,54630561-54630683,54631912-54632050,54662564-54662746,54665406-54665531	1512	7	Human/Mouse
CUFF.100545.2	CUFF.100545	0.97469	12	-	54532161-54533817,54621571-54621849,54630561-54630683,54631912-54632050,54662564-54662746,54665406-54665531	2507	6	Human/Mouse
CUFF.100569.1	CUFF.100569	2.83527	12	+	50874843-50874978,50925160-50927927	2904	2
CUFF.100630.1	CUFF.100630	0.503481	12	-	55896760-55896917,55897657-55897807,55901022-55901355	643	3	Human
CUFF.100630.2	CUFF.100630	0.466745	12	-	55896760-55896917,55897657-55898262	764	2	Human
CUFF.100630.3	CUFF.100630	1.12306	12	-	55896760-55896917,55897657-55897807,55898335-55898404	379	3	Human
CUFF.100687.4	CUFF.100687	0.626953	12	-	56018419-56019539,56021811-56022274	1585	2	Human
CUFF.100716.1	CUFF.100716	2.28859	12	+	54703668-54703740,54704042-54704397	429	2	Human
CUFF.100781.1	CUFF.100781	0.998496	12	-	51020632-51021176,51078914-51080145	1777	2	Human
CUFF.100783.1	CUFF.100783	0.946488	12	+	51076501-51077757,51309593-51310834	2499	2
CUFF.101282.1	CUFF.101282	0.378322	12	+	51141025-51141170,51151080-51152866	1933	2
CUFF.101384.1	CUFF.101384	0.933813	12	-	38553377-38554234,38554417-38555567	2009	2
CUFF.101630.1	CUFF.101630	0.338488	12	+	59274741-59275235,59276587-59276841	750	2
CUFF.101718.1	CUFF.101718	0.869938	12	-	59671362-59671544,59673121-59673281	344	2	Human
CUFF.101761.1	CUFF.101761	0.393867	12	+	59837751-59837887,59837988-59838882	1032	2	Human/Mouse
CUFF.101853.1	CUFF.101853	0.277199	12	-	60045781-60046184,60046298-60046321	428	2	Human
CUFF.102122.1	CUFF.102122	0.570874	12	-	61930403-61930779,61939494-61939639	523	2
CUFF.102264.1	CUFF.102264	20.4653	12	-	62259537-62259584,62259817-62259920,62260300-62260361,62260783-62260833,62261049-62261128	345	5	Human
CUFF.102270.1	CUFF.102270	0.234165	12	+	62235971-62238222,62238326-62238448	2375	2
CUFF.102284.1	CUFF.102284	0.747765	12	-	59911942-59912085,59913110-59913435	470	2	Human/Mouse
CUFF.102499.1	CUFF.102499	0.865823	12	+	63542764-63542808,63549693-63553597	3950	2	Human
CUFF.103245.1	CUFF.103245	0.421879	13	+	4880822-4881124,4881427-4883791	2668	2
CUFF.103520.2	CUFF.103520	0.465956	13	-	4339063-4340723,4341390-4341995	2267	2
CUFF.10425.1	CUFF.10425	0.280475	1	+	49904653-49904727,49931913-49932013,49967686-49971061	3552	3	Human
CUFF.10425.2	CUFF.10425	0.291465	1	+	49904653-49904727,49922873-49922973,49967686-49971061	3552	3	Human
CUFF.104847.1	CUFF.104847	0.723924	13	-	13680108-13680442,13680750-13681266	852	2	Human
CUFF.105565.1	CUFF.105565	0.450304	13	-	18396689-18396963,18493556-18493720	440	2	Human
CUFF.106297.1	CUFF.106297	1.11174	13	+	23116801-23116936,23118836-23120515	1816	2	Human
CUFF.106628.1	CUFF.106628	0.494614	13	+	24172266-24172794,24173901-24173945	574	2	Human
CUFF.107746.1	CUFF.107746	0.219808	13	+	28980073-28980850,28983161-28983251,28987753-28988738	1855	3	Human
CUFF.107945.1	CUFF.107945	0.98641	13	+	29269070-29269156,29270276-29270449	261	2
CUFF.107945.2	CUFF.107945	0.59047	13	+	29269070-29269156,29279966-29280011,29280183-29280358	309	3	Human/Mouse
CUFF.108938.1	CUFF.108938	0.621384	13	-	32774791-32774906,32775505-32775681,32782512-32782562	344	3	Human
CUFF.109396.1	CUFF.109396	1.24431	13	-	24412370-24412388,24415658-24416574	936	2
CUFF.109496.1	CUFF.109496	0.334316	13	-	12830322-12835696,12857121-12857215	5470	2	Human
CUFF.109496.2	CUFF.109496	0.573895	13	-	12830322-12835696,12838874-12840016	6518	2	Human
CUFF.110019.1	CUFF.110019	1.33133	13	-	33792124-33792382,33793583-33793600	277	2
CUFF.110543.1	CUFF.110543	0.650424	13	+	37139754-37140003,37140104-37140132	279	2	Mouse
CUFF.110621.1	CUFF.110621	4.23911	13	+	37205829-37205914,37208126-37208268	229	2
CUFF.110766.1	CUFF.110766	0.596152	13	+	37893969-37894040,37894720-37895496	849	2	Human/Mouse
CUFF.111501.1	CUFF.111501	11.3721	13	+	40832170-40832256,40876342-40876472	218	2	Mouse
CUFF.111547.1	CUFF.111547	0.478445	13	+	40880287-40880726,40881669-40881749,40882081-40882179,40882514-40883953	2060	4	Human/Mouse
CUFF.111547.2	CUFF.111547	0.661369	13	+	40880287-40880726,40881669-40881749,40881863-40881945,40882081-40882179,40882514-40883953	2143	5	Human/Mouse
CUFF.111693.1	CUFF.111693	0.429504	13	-	42775158-42776253,42806479-42806519	1137	2
CUFF.112854.1	CUFF.112854	0.409372	13	+	48981790-48981873,48983863-48983982,48990885-48990976,49000426-49000668,49034028-49034817	1329	5	Human/Mouse
CUFF.112881.2	CUFF.112881	1.57284	13	-	46527419-46528969,46655928-46655996,46888374-46888422,47050742-47050799	1727	4	Human/Mouse
CUFF.112958.2	CUFF.112958	0.787267	13	+	49880170-49880272,49897219-49899252	2137	2	Human/Mouse
CUFF.113295.1	CUFF.113295	0.120189	13	-	51132200-51132779,51143039-51143283	825	2	Human
CUFF.11431.1	CUFF.11431	0.233383	1	+	54977380-54977908,54979322-54979352	560	2	Human/Mouse
CUFF.114725.1	CUFF.114725	0.284872	13	+	58111749-58112094,58112241-58112285	391	2
CUFF.114812.1	CUFF.114812	0.972273	13	-	58242583-58244503,58250441-58250621	2102	2	Human/Mouse
CUFF.114939.1	CUFF.114939	0.622659	13	+	58358316-58358411,58382101-58385902	3898	2	Human
CUFF.118187.1	CUFF.118187	0.361946	13	-	72577718-72578464,72578978-72578996	766	2	Human
CUFF.11825.1	CUFF.11825	0.178138	1	-	57835506-57835794,57838674-57839055	671	2	Human
CUFF.118306.1	CUFF.118306	0.528608	13	+	74352028-74352107,74373206-74373603	478	2	Human
CUFF.118558.1	CUFF.118558	0.164739	13	+	75471768-75472176,75482078-75482397	729	2
CUFF.118582.1	CUFF.118582	0.406303	13	+	75502641-75502759,75508200-75509387	1307	2
CUFF.118992.1	CUFF.118992	0.361372	13	-	72693961-72695403,72854228-72854331	1547	2	Human
CUFF.119124.1	CUFF.119124	1.13065	13	-	77428326-77429315,77430722-77430814	1083	2
CUFF.119780.1	CUFF.119780	37.4152	13	+	79735857-79736281,79741962-79742009	473	2	Human/Mouse
CUFF.120077.1	CUFF.120077	2.54334	13	+	82510685-82513699,82514478-82514571	3109	2	Human
CUFF.120103.1	CUFF.120103	3.51272	13	+	83373977-83374262,83374394-83374482,83375495-83375580	461	3	Human/Mouse
CUFF.120448.2	CUFF.120448	1.2131	13	+	85347265-85347687,85351599-85351830,85359509-85361495	2642	3	Human
CUFF.12117.1	CUFF.12117	0.530464	1	-	58716235-58716480,58758939-58759051,58759194-58759311	477	3	Human
CUFF.121279.1	CUFF.121279	0.730516	13	-	89440542-89440841,89592063-89592148	386	2
CUFF.121291.1	CUFF.121291	1.29088	13	+	90038744-90038956,90039049-90039100	265	2	Human
CUFF.121487.1	CUFF.121487	0.401865	13	-	90461776-90462086,90473174-90473195	333	2	Human
CUFF.121733.1	CUFF.121733	0.894784	13	-	91127473-91127762,91128676-91128823	438	2	Human
CUFF.121790.1	CUFF.121790	0.301746	13	-	91472747-91473494,91478161-91478212	800	2
CUFF.121790.2	CUFF.121790	0.530133	13	-	91475558-91475720,91477249-91477397,91478194-91478365	484	3	Human
CUFF.122628.1	CUFF.122628	0.188566	13	+	95008123-95008453,95018098-95018153,95027200-95027755	943	3
CUFF.122628.2	CUFF.122628	0.246179	13	+	95018116-95018153,95030989-95031628	678	2
CUFF.123678.1	CUFF.123678	0.461368	13	+	101092724-101092764,101093104-101093162,101093754-101094197	544	3	Human
CUFF.123678.2	CUFF.123678	0.854578	13	+	101092724-101092764,101093104-101093354,101093754-101094197	736	3	Human
CUFF.123810.1	CUFF.123810	1.00239	13	-	101561465-101561648,101583243-101583321,101626437-101626478	305	3	Human
CUFF.124145.2	CUFF.124145	0.310933	13	-	103251276-103254486,103254585-103254680,103256295-103256470,103257135-103257157	3506	4	Human/Mouse
CUFF.124396.1	CUFF.124396	0.390176	13	+	104750902-104751087,104753245-104753589	531	2	Human
CUFF.12504.1	CUFF.12504	4.53513	1	-	61059664-61061108,61061344-61061406,61061829-61061906,61062014-61062060,61062596-61062638	1676	5	Human/Mouse
CUFF.12504.2	CUFF.12504	15.1467	1	-	61059664-61061108,61061344-61061406,61061673-61061736,61061829-61061906,61062014-61062060,61062596-61062638	1740	6	Human/Mouse
CUFF.125472.1	CUFF.125472	2.18012	13	-	108850339-108851707,108853315-108853816	1871	2	Human
CUFF.125472.2	CUFF.125472	4.06989	13	-	108851773-108851783,108853315-108853816	513	2	Human
CUFF.125552.1	CUFF.125552	0.318283	13	+	109188040-109188494,109188820-109189505	1141	2
CUFF.125638.1	CUFF.125638	0.698971	13	-	102330900-102332237,102358216-102358355	1478	2	Human
CUFF.125881.1	CUFF.125881	136.642	13	+	111049462-111049596,111050209-111050317	244	2
CUFF.126890.1	CUFF.126890	0.426515	13	+	116425349-116425479,116445384-116445711,116445855-116445955,116446063-116446179	677	4	Human
CUFF.126890.2	CUFF.126890	0.207507	13	+	116425349-116425479,116445384-116445711,116445855-116446179	784	3	Human
CUFF.127114.1	CUFF.127114	0.320023	13	-	117352937-117353252,117366538-117367040	819	2
CUFF.127163.1	CUFF.127163	0.212003	13	-	117388099-117388861,117392446-117392534,117393492-117393552	913	3	Human
CUFF.127163.2	CUFF.127163	1.31345	13	-	117388099-117388126,117388756-117388861,117392446-117392534,117393492-117393552	284	4	Human
CUFF.127205.1	CUFF.127205	17.5724	13	+	117505962-117505984,117506698-117506813,117553308-117553397	229	3	Human
CUFF.127411.1	CUFF.127411	0.350587	13	+	119038033-119038639,119039745-119039846	709	2	Human/Mouse
CUFF.127442.1	CUFF.127442	0.163243	13	+	119039951-119040527,119042723-119043404	1259	2
CUFF.127512.1	CUFF.127512	0.67765	13	-	119508588-119508682,119538140-119538487	443	2	Human/Mouse
CUFF.127815.1	CUFF.127815	0.568377	13	+	121103208-121103565,121103683-121103782	458	2
CUFF.128292.1	CUFF.128292	0.571822	13	-	121619700-121620898,121625312-121625427,121655051-121655119	1384	3	Human
CUFF.128447.1	CUFF.128447	0.170233	13	+	121872494-121872693,121872998-121873322	525	2	Human
CUFF.12859.1	CUFF.12859	0.270807	1	+	62835053-62835967,62957119-62957185,63013908-63015521	2596	3	Human/Mouse
CUFF.12859.2	CUFF.12859	1.04585	1	+	62928267-62928319,62929448-62929510,62929984-62930059,62957119-62957185,63013908-63015521	1873	5	Human/Mouse
CUFF.129125.1	CUFF.129125	0.878403	13	-	124742737-124744985,124760348-124760404	2306	2	Human
CUFF.129713.2	CUFF.129713	0.216879	13	-	126554114-126554165,126554313-126554752	492	2
CUFF.130141.1	CUFF.130141	0.183434	13	+	128406976-128407215,128407351-128409556	2446	2	Human
CUFF.13033.1	CUFF.13033	0.239696	1	-	55510508-55510591,55510926-55511742	901	2	Human/Mouse
CUFF.130513.1	CUFF.130513	0.694174	13	-	130019785-130021030,130022812-130022950	1385	2
CUFF.130513.2	CUFF.130513	0.21256	13	-	130019785-130021030,130031541-130031598,130049570-130049684	1419	3	Human
CUFF.130929.1	CUFF.130929	3.68882	13	+	124256409-124256736,124256882-124263016	6463	2	Human
CUFF.131435.1	CUFF.131435	0.364156	13	+	133816142-133816426,133816982-133817420	724	2	Human
CUFF.131881.1	CUFF.131881	0.602077	13	-	134107834-134108250,134137576-134137899	741	2	Human
CUFF.132006.1	CUFF.132006	0.463058	13	+	134137135-134137500,134138844-134138964,134139802-134140201	887	3
CUFF.132153.1	CUFF.132153	0.191927	13	-	136088256-136088636,136089394-136089474,136095608-136096036	891	3	Human
CUFF.132153.2	CUFF.132153	0.166623	13	-	136088256-136088636,136089394-136089474,136096476-136096589,136097084-136097160	653	4	Human/Mouse
CUFF.132153.3	CUFF.132153	0.372615	13	-	136096088-136096589,136097084-136097170	589	2
CUFF.132811.1	CUFF.132811	0.497303	13	-	140597537-140598055,140598186-140598295,140600087-140600327	870	3	Human/Mouse
CUFF.132811.2	CUFF.132811	0.442895	13	-	140598066-140598295,140600087-140600327	471	2	Human
CUFF.13356.1	CUFF.13356	0.351587	1	+	65446417-65446442,65449445-65449772,65450787-65450839	407	3	Human/Mouse
CUFF.133654.1	CUFF.133654	0.452468	13	+	145763718-145764078,145764242-145765522	1642	2
CUFF.1337.1	CUFF.1337	1.13654	1	-	9865841-9866429,9868990-9869306	906	2	Human
CUFF.1337.2	CUFF.1337	0.940354	1	-	9865841-9866429,9870288-9870738	1040	2	Human
CUFF.134161.1	CUFF.134161	0.283449	13	+	146964475-146964631,146966434-146966668	392	2	Human
CUFF.134632.1	CUFF.134632	1.0327	13	-	147396358-147396589,147408834-147408866	265	2
CUFF.13469.1	CUFF.13469	0.35598	1	-	66094355-66094849,66100678-66100726	544	2	Human/Mouse
CUFF.134842.1	CUFF.134842	0.548154	13	-	149427622-149428652,149428949-149428982	1065	2	Mouse
CUFF.135256.1	CUFF.135256	0.300844	13	-	150609232-150609347,150609653-150610383	847	2
CUFF.135465.1	CUFF.135465	0.229129	13	+	148517586-148518578,148567549-148567571	1016	2	Human/Mouse
CUFF.136322.2	CUFF.136322	0.256292	13	-	154252616-154253690,154335517-154336043	1602	2
CUFF.136650.1	CUFF.136650	6.32519	13	+	154342546-154342740,154567698-154567749,154715370-154715443,154724840-154724989	471	4	Human/Mouse
CUFF.136650.2	CUFF.136650	4.50293	13	+	154388163-154388419,154567698-154567749,154715370-154715443,154766052-154766263	595	4	Human/Mouse
CUFF.137039.1	CUFF.137039	1.40821	13	+	157030914-157031383,157037887-157038586	1170	2
CUFF.137178.1	CUFF.137178	0.802314	13	+	159025309-159025505,159139194-159139862	866	2	Human
CUFF.137376.1	CUFF.137376	0.509169	13	+	160643703-160643746,160645995-160646476	526	2	Mouse
CUFF.137493.1	CUFF.137493	0.291873	13	-	161210079-161210480,161210634-161210682	451	2	Human/Mouse
CUFF.137557.1	CUFF.137557	0.161306	13	-	161227125-161227534,161228297-161228675	789	2	Human
CUFF.13811.1	CUFF.13811	0.48438	1	+	68431170-68431190,68513207-68513533	348	2	Human/Mouse
CUFF.138357.1	CUFF.138357	0.307888	13	-	167301623-167305898,167307982-167308031	4326	2	Human/Mouse
CUFF.138777.1	CUFF.138777	0.564442	13	-	169014509-169014531,169019362-169023837	4499	2	Human/Mouse
CUFF.139767.1	CUFF.139767	0.257421	13	-	178093935-178094457,178140420-178140455	559	2	Human
CUFF.141638.1	CUFF.141638	0.706464	13	-	188383226-188385072,188386912-188387047	1983	2
CUFF.142162.1	CUFF.142162	0.506137	13	-	189187736-189188138,189229051-189229175	528	2	Human/Mouse
CUFF.142320.1	CUFF.142320	0.492079	13	-	190554877-190555082,190557108-190557285	384	2	Human/Mouse
CUFF.142713.1	CUFF.142713	1.24299	13	+	189561152-189561189,189572032-189572166,189651017-189651107,189653546-189653586,189731894-189732154	566	5	Human/Mouse
CUFF.142713.2	CUFF.142713	0.408006	13	+	189561152-189561189,189572032-189572166,189651017-189651107,189653546-189653586,189731894-189731985,189857330-189857667	735	6	Human/Mouse
CUFF.143509.1	CUFF.143509	0.267987	13	-	195264591-195265040,195265484-195265648	615	2
CUFF.144089.1	CUFF.144089	1.05898	13	-	198933589-198933783,198934754-198934846,198940914-198941049	424	3	Human
CUFF.144233.1	CUFF.144233	0.311427	13	+	200138276-200138532,200139608-200140234	884	2	Human
CUFF.144328.1	CUFF.144328	1.08082	13	+	201668405-201668623,201671009-201671163,201671808-201672062	629	3
CUFF.144431.2	CUFF.144431	0.720905	13	-	202372123-202372148,202373783-202373896,202379313-202379414,202380455-202380489	277	4	Human/Mouse
CUFF.144655.1	CUFF.144655	1.13876	13	+	204167084-204167194,204225130-204225416	398	2	Human
CUFF.144815.2	CUFF.144815	0.313077	13	+	205558247-205558886,205558954-205559532	1219	2
CUFF.144840.1	CUFF.144840	0.744438	13	-	205594650-205594922,205620373-205620428	329	2
CUFF.144874.1	CUFF.144874	0.253278	13	-	205781998-205782400,205782780-205782941	565	2
CUFF.145158.1	CUFF.145158	0.527573	13	+	207620923-207620946,207623035-207625226	2216	2	Human/Mouse
CUFF.145159.1	CUFF.145159	0.273296	13	-	207622870-207623537,207624036-207625359	1992	2	Human
CUFF.145334.1	CUFF.145334	0.758785	13	+	208453644-208453817,208453941-208456604	2838	2	Human/Mouse
CUFF.145467.1	CUFF.145467	0.396738	13	-	210150284-210150821,210151008-210151048	579	2	Human
CUFF.145652.1	CUFF.145652	1.37584	13	+	154907177-154908186,154942716-154942755,155105650-155105750,155228180-155228237	1209	4	Human/Mouse
CUFF.145738.1	CUFF.145738	0.436845	13	+	211573203-211573230,211578683-211579019	365	2	Human
CUFF.146310.1	CUFF.146310	1.22345	13	+	214104881-214105026,214106991-214107144	300	2	Human
CUFF.146456.1	CUFF.146456	0.361181	13	-	214756071-214756234,214757359-214757469,214758613-214758747	410	3	Human/Mouse
CUFF.146456.2	CUFF.146456	0.554273	13	-	214756340-214756396,214756860-214756981,214757359-214757469,214758613-214758747	425	4	Human/Mouse
CUFF.146499.1	CUFF.146499	0.379723	13	+	210684006-210684079,210687099-210687788	764	2
CUFF.146741.1	CUFF.146741	0.328167	13	-	216916503-216916988,216918266-216918461,216918865-216918866	684	3
CUFF.146741.2	CUFF.146741	0.323825	13	-	216916503-216916988,216918865-216919067	689	2
CUFF.146750.1	CUFF.146750	0.381595	13	+	216913240-216913275,216916295-216916978	720	2
CUFF.146755.1	CUFF.146755	1.14769	13	+	216953602-216953809,216972308-216972340	241	2
CUFF.147245.1	CUFF.147245	0.841151	14	+	1698759-1699007,1699577-1700760	1433	2	Human
CUFF.147372.1	CUFF.147372	0.260656	13	+	218457255-218457714,218459251-218459272	482	2	Human
CUFF.14743.1	CUFF.14743	0.434371	1	-	73347137-73348418,73445093-73445197	1387	2	Human
CUFF.147510.2	CUFF.147510	0.243594	14	+	3802573-3802613,3803029-3803586	599	2	Human
CUFF.148311.1	CUFF.148311	0.237609	14	+	11230843-11230881,11246089-11246783	734	2	Human
CUFF.148395.1	CUFF.148395	0.700141	14	+	12231340-12232207,12233181-12233297	985	2
CUFF.148599.2	CUFF.148599	0.991566	14	+	11690497-11690850,11691523-11691548	380	2	Human/Mouse
CUFF.148605.2	CUFF.148605	0.736758	14	-	10475907-10476092,10478173-10478290	304	2	Human
CUFF.148929.1	CUFF.148929	0.424056	14	+	14131802-14131834,14134676-14137120	2478	2	Human
CUFF.149042.1	CUFF.149042	0.466466	14	+	15210240-15210412,15216434-15216614	354	2	Human
CUFF.149165.1	CUFF.149165	0.30592	14	+	15616628-15617294,15621159-15621177	686	2
CUFF.149280.2	CUFF.149280	0.205756	14	-	15808703-15808952,15809045-15809531	737	2
CUFF.149437.1	CUFF.149437	0.506206	14	+	17135499-17135525,17137554-17137942	416	2
CUFF.149552.1	CUFF.149552	1.12013	14	-	17487811-17487881,17490040-17490198,17491752-17491854,17502670-17502789,17504312-17504690	832	5	Human/Mouse
CUFF.150402.2	CUFF.150402	0.687525	14	-	20701658-20701980,20808405-20808520,20819138-20819202,20942251-20942449	703	4	Human/Mouse
CUFF.150472.1	CUFF.150472	1.66974	14	-	21066182-21066427,21103468-21103599	378	2
CUFF.150472.2	CUFF.150472	0.620178	14	-	21066182-21066427,21122715-21122822	354	2	Human
CUFF.150578.1	CUFF.150578	0.346103	14	-	22053958-22056098,22057374-22058839	3607	2
CUFF.150832.1	CUFF.150832	0.398417	14	-	14531853-14533546,14627424-14627740	2011	2
CUFF.150882.1	CUFF.150882	0.479255	14	+	23979315-23979442,23988397-23988792	524	2
CUFF.150926.1	CUFF.150926	1.21447	14	-	24508397-24508615,24508921-24508955	254	2
CUFF.151132.1	CUFF.151132	0.379208	14	+	25942143-25942367,25950549-25950814	491	2	Human
CUFF.151248.1	CUFF.151248	0.254644	14	-	26134083-26134121,26134272-26134795	563	2
CUFF.151564.1	CUFF.151564	0.491479	14	-	28890679-28891378,28891536-28892055	1220	2
CUFF.151571.1	CUFF.151571	0.464728	14	-	28883325-28883348,28884754-28885165	436	2	Human/Mouse
CUFF.151594.1	CUFF.151594	1.04991	14	-	28903621-28903899,28905737-28905919	462	2
CUFF.151596.1	CUFF.151596	4.84077	14	-	28958906-28958935,28973297-28973418,28979595-28979668	226	3	Human/Mouse
CUFF.151655.1	CUFF.151655	0.382359	14	-	29083449-29083952,29084290-29084396,29145257-29145405,29149067-29149114	808	4	Human
CUFF.151655.2	CUFF.151655	0.624715	14	-	29144549-29145405,29149067-29149114	905	2	Human
CUFF.152301.1	CUFF.152301	0.124645	14	+	31632718-31632752,31636566-31637241	711	2
CUFF.152336.1	CUFF.152336	0.29075	14	-	31800423-31800658,31801214-31801429	452	2
CUFF.152485.1	CUFF.152485	0.574899	14	+	30760917-30760977,30761596-30767780	6246	2	Human/Mouse
CUFF.152607.1	CUFF.152607	16.9432	14	+	32693754-32693930,32695419-32695513,32698815-32698865,32699290-32700064	1098	4	Human/Mouse
CUFF.152697.1	CUFF.152697	0.408608	14	-	33516485-33519049,33519502-33519535	2599	2	Human/Mouse
CUFF.152723.1	CUFF.152723	0.692424	14	-	30427371-30428031,30428950-30430451	2163	2
CUFF.152972.1	CUFF.152972	0.226974	14	+	31513250-31513948,31514699-31516032	2033	2
CUFF.153132.1	CUFF.153132	0.119844	14	-	34589265-34589409,34589779-34590691	1058	2	Human
CUFF.15314.1	CUFF.15314	0.707082	1	+	78599641-78599767,78602826-78602970	272	2	Human
CUFF.153191.1	CUFF.153191	0.389054	14	-	35177647-35179657,35179779-35179810	2043	2
CUFF.153330.1	CUFF.153330	0.268343	14	-	35979105-35980324,36025622-36025785,36236674-36236718	1429	3	Human/Mouse
CUFF.154097.1	CUFF.154097	0.316394	14	-	40205940-40206525,40207169-40207192	610	2	Human
CUFF.154107.2	CUFF.154107	0.346804	14	-	40209075-40209250,40210052-40210232	357	2	Mouse
CUFF.154456.1	CUFF.154456	2.32105	14	+	42862873-42862903,42863611-42863811	232	2	Human/Mouse
CUFF.154704.1	CUFF.154704	2.09033	14	-	43376369-43380364,43385150-43385358	4205	2	Human/Mouse
CUFF.15476.1	CUFF.15476	0.858657	1	+	80737218-80737353,80738788-80738997	346	2	Human/Mouse
CUFF.154789.2	CUFF.154789	1.47036	14	-	43441816-43442635,43443489-43443560,43445665-43445689,43446944-43447014,43448061-43448479	1407	5	Human
CUFF.154851.1	CUFF.154851	0.823017	14	+	43468382-43468494,43478572-43478749	291	2	Human
CUFF.154851.2	CUFF.154851	2.3328	14	+	43469313-43469458,43478572-43478749	324	2	Human
CUFF.154936.1	CUFF.154936	0.246955	14	+	46047048-46047083,46047888-46048502	651	2
CUFF.154989.1	CUFF.154989	0.342022	14	-	46589194-46589722,46591851-46592081	760	2	Human
CUFF.155074.1	CUFF.155074	2.20422	14	+	44615763-44615953,44617457-44617480	215	2
CUFF.155191.1	CUFF.155191	0.640654	14	-	47030650-47030793,47054163-47055912	1894	2	Human
CUFF.155511.1	CUFF.155511	0.214757	14	-	48905925-48906295,48909414-48909498	456	2	Human
CUFF.155658.1	CUFF.155658	0.642845	14	-	44514502-44515495,44516055-44519743	4683	2
CUFF.155877.1	CUFF.155877	0.361122	14	+	50286372-50286457,50286787-50288930	2230	2	Human
CUFF.156643.2	CUFF.156643	0.191757	14	+	53617704-53617744,53618219-53619427	1250	2
CUFF.156644.1	CUFF.156644	0.127849	14	-	53617850-53618523,53618823-53619487	1339	2
CUFF.156658.1	CUFF.156658	0.478923	14	-	53103953-53104108,53113422-53113540,53113696-53113870,53113977-53114029	503	4
CUFF.156658.2	CUFF.156658	0.354286	14	-	53113304-53113540,53113696-53113870,53113977-53114029	465	3
CUFF.156951.1	CUFF.156951	0.60399	14	-	54546468-54547851,54549143-54549187	1429	2	Human/Mouse
CUFF.156951.2	CUFF.156951	0.837966	14	-	54546468-54547851,54569776-54569803	1412	2
CUFF.157344.1	CUFF.157344	0.511987	14	+	55592514-55592551,55634893-55635950	1096	2	Human/Mouse
CUFF.158270.1	CUFF.158270	0.86577	14	-	60362724-60363081,60371633-60372323	1049	2	Human
CUFF.158272.1	CUFF.158272	0.825299	14	+	60362898-60363123,60371629-60372344	942	2	Human
CUFF.158274.1	CUFF.158274	0.272836	14	+	60352321-60352474,60354336-60354969	788	2	Human/Mouse
CUFF.158533.1	CUFF.158533	0.367244	14	-	62001912-62003343,62003763-62003991	1661	2
CUFF.159138.1	CUFF.159138	0.21155	14	-	64974370-64974667,64992349-64992510	460	2
CUFF.159368.1	CUFF.159368	0.191303	14	+	63071356-63071639,63071705-63072229	809	2
CUFF.159983.1	CUFF.159983	0.564045	14	-	66515409-66516254,66518466-66518704	1085	2
CUFF.160377.1	CUFF.160377	0.401245	14	+	68825141-68825836,68825917-68826400	1180	2
CUFF.160717.1	CUFF.160717	0.967306	14	-	69000506-69001182,69050398-69050436,69222068-69222158	807	3	Human/Mouse
CUFF.161350.1	CUFF.161350	0.496229	14	+	72382275-72382614,72403533-72404145	953	2
CUFF.161367.1	CUFF.161367	0.675454	14	-	71155429-71155895,71226775-71226837,71314117-71314187,71354082-71354118	638	4	Human/Mouse
CUFF.161367.2	CUFF.161367	0.41054	14	-	71155429-71155895,71226775-71226837,71314117-71314187,71377541-71377671,71503697-71504436	1472	5	Human
CUFF.161367.3	CUFF.161367	0.259295	14	-	71502661-71502721,71503697-71504436	801	2	Human/Mouse
CUFF.161915.1	CUFF.161915	1.03569	14	+	76139831-76141323,76141375-76143842	3961	2
CUFF.162860.1	CUFF.162860	0.947818	14	+	81249290-81249535,81252788-81252814	273	2	Human
CUFF.163537.1	CUFF.163537	2.83448	14	-	84032884-84032948,84033275-84033433	224	2	Human/Mouse
CUFF.16375.1	CUFF.16375	1.87562	1	+	84950438-84950466,84951319-84951531	242	2	Human/Mouse
CUFF.164858.1	CUFF.164858	8.44952	14	+	87159249-87159316,87346908-87347054	215	2	Human
CUFF.164908.1	CUFF.164908	0.366934	14	+	87697355-87697592,87702463-87702622	398	2
CUFF.164922.1	CUFF.164922	0.513787	14	+	87715299-87715322,87722506-87722615,87723863-87724251	523	3	Human/Mouse
CUFF.164934.1	CUFF.164934	0.477117	14	-	87733719-87734097,87734345-87734553	588	2	Human
CUFF.165221.2	CUFF.165221	6.65382	14	-	88716155-88716223,88716422-88716701,88716841-88717793,88717863-88717866	1306	4	Human/Mouse
CUFF.165428.1	CUFF.165428	0.484035	14	-	88909998-88910564,88912252-88913253	1569	2	Human
CUFF.166672.1	CUFF.166672	0.89921	14	+	92715529-92715575,92784567-92784837	318	2	Human/Mouse
CUFF.167056.1	CUFF.167056	0.56505	14	+	95622145-95622403,95648639-95648834,95648994-95651814	3276	3
CUFF.167056.2	CUFF.167056	0.509903	14	+	95622145-95622403,95648639-95648834,95648994-95649157,95649866-95651814	2568	4
CUFF.167133.1	CUFF.167133	9.67798	14	+	97100780-97100848,97113101-97113248	217	2	Human/Mouse
CUFF.1673.1	CUFF.1673	0.220653	1	+	12933643-12933908,13031257-13031340,13193586-13193702,13213414-13213799	853	4	Human
CUFF.1673.2	CUFF.1673	0.40965	1	+	13102843-13102863,13193586-13193702,13213414-13213799	524	3	Human
CUFF.167479.1	CUFF.167479	0.786862	14	-	96054502-96055258,96057179-96057253	832	2	Human
CUFF.167782.1	CUFF.167782	2.17128	14	-	100388308-100388459,100538155-100538254	252	2	Human
CUFF.168140.1	CUFF.168140	0.545485	14	-	102538501-102539670,102560297-102560568	1442	2	Human
CUFF.168677.1	CUFF.168677	0.871866	14	-	104942375-104942714,104997908-104998039,105105415-105105474,105116245-105116323	611	4	Human
CUFF.168677.2	CUFF.168677	0.43823	14	-	105104100-105105474,105116245-105116323	1454	2
CUFF.1694.2	CUFF.1694	0.668815	1	+	13746934-13747109,13756663-13756875	389	2
CUFF.169531.1	CUFF.169531	0.537881	14	-	108461092-108461387,108499109-108499349	537	2
CUFF.16956.1	CUFF.16956	0.308066	1	+	86734158-86736575,86739269-86744518	7668	2
CUFF.169671.1	CUFF.169671	0.743404	14	-	108499411-108499437,108502487-108502746	287	2	Human
CUFF.169671.2	CUFF.169671	0.445572	14	-	108499411-108499437,108502487-108502683,108505934-108506844	1135	3	Human
CUFF.170356.1	CUFF.170356	0.174957	14	+	106329126-106330068,106330348-106330807	1403	2
CUFF.171557.1	CUFF.171557	0.577021	14	+	118574598-118575576,118577363-118577567,118577982-118578479	1682	3	Human
CUFF.172142.1	CUFF.172142	1.22372	14	-	120104349-120104896,120105903-120106198	844	2	Human
CUFF.172616.2	CUFF.172616	0.157577	14	+	122963151-122963583,122963838-122965083	1679	2
CUFF.173259.1	CUFF.173259	0.176257	14	-	125216920-125217064,125219356-125220971	1761	2
CUFF.173371.1	CUFF.173371	0.543195	14	-	115952692-115952801,116240945-116241426	592	2
CUFF.173497.1	CUFF.173497	41.8226	14	-	116034454-116034472,116147555-116147774	239	2	Human/Mouse
CUFF.17380.1	CUFF.17380	2.82562	1	-	84062104-84066916,84067739-84070930	8005	2
CUFF.174059.1	CUFF.174059	1.24446	14	-	121925306-121925525,121925664-121925745	302	2	Human
CUFF.174410.1	CUFF.174410	0.535821	14	-	130504748-130505005,130509683-130509757	333	2	Human
CUFF.174502.1	CUFF.174502	0.983948	14	-	131274207-131275088,131275192-131275336,131276945-131277236	1319	3	Human/Mouse
CUFF.174611.1	CUFF.174611	0.967917	14	+	131966224-131967673,131968034-131971210	4627	2
CUFF.175031.1	CUFF.175031	0.640638	14	+	133514019-133514042,133522265-133522668	428	2	Human
CUFF.175134.1	CUFF.175134	0.296305	14	-	135125853-135126300,135129769-135129799	479	2	Human
CUFF.175225.1	CUFF.175225	0.169793	14	+	136464480-136464566,136465628-136465720,136466372-136466759	568	3	Human
CUFF.175845.1	CUFF.175845	0.402321	14	+	138928535-138928795,138929013-138929214	463	2	Human
CUFF.175878.1	CUFF.175878	0.197453	14	-	139310585-139311377,139311505-139311668	957	2	Human
CUFF.175888.1	CUFF.175888	1.13707	14	-	139034772-139034849,139051029-139051383	433	2	Human
CUFF.175898.2	CUFF.175898	0.250571	14	-	139571118-139571990,139575638-139575738	974	2	Human
CUFF.176742.1	CUFF.176742	0.485879	14	-	145079719-145080161,145089375-145089473	542	2
CUFF.176884.2	CUFF.176884	0.299043	14	-	146722997-146723412,146723941-146724087	563	2
CUFF.176933.1	CUFF.176933	0.312365	14	+	143004542-143004922,143005208-143006585	1759	2
CUFF.177419.1	CUFF.177419	0.633875	14	-	149316242-149316265,149318605-149318921	341	2	Human/Mouse
CUFF.177613.2	CUFF.177613	0.256019	14	-	150605003-150606269,150606401-150606535	1402	2
CUFF.177656.1	CUFF.177656	3.75991	14	-	151130035-151130594,151140162-151140224,151140321-151140360	663	3	Human/Mouse
CUFF.177848.3	CUFF.177848	1.04152	14	+	152188632-152188683,152189186-152190069	936	2	Human
CUFF.177871.1	CUFF.177871	0.429788	14	-	153259859-153259899,153263795-153264634	881	2
CUFF.177956.1	CUFF.177956	0.246504	14	+	151041109-151041164,151044121-151044486	422	2	Human/Mouse
CUFF.178265.1	CUFF.178265	0.665067	14	+	146748034-146748322,146756295-146756339	334	2
CUFF.178302.1	CUFF.178302	0.475185	15	+	1277354-1277388,1277993-1278323	366	2	Human
CUFF.178488.1	CUFF.178488	1.4439	15	+	2150757-2150866,2152215-2152453	349	2	Human
CUFF.17854.2	CUFF.17854	0.666894	1	-	92383907-92384110,92384219-92384573	559	2
CUFF.179027.1	CUFF.179027	0.835192	15	-	3548404-3551594,3570292-3570343	3243	2
CUFF.17910.1	CUFF.17910	0.350141	1	-	92673303-92673593,92673961-92674105	436	2	Human
CUFF.179588.1	CUFF.179588	1.35217	15	-	8166915-8167519,8169168-8169236	674	2	Human
CUFF.18027.2	CUFF.18027	0.173751	1	+	90108107-90109219,90117186-90117228	1156	2	Human
CUFF.1805.1	CUFF.1805	0.138358	1	+	10741334-10741384,10741686-10742413	779	2	Human
CUFF.180858.1	CUFF.180858	0.26243	15	-	17734908-17735133,17735441-17735766	552	2	Human
CUFF.180883.1	CUFF.180883	1.77187	15	-	17951210-17951304,17954022-17954171	245	2	Human/Mouse
CUFF.181099.1	CUFF.181099	0.657957	15	+	15351543-15351578,15497567-15497893	363	2
CUFF.181388.1	CUFF.181388	1.5261	15	+	20023198-20026591,20027122-20027220	3493	2
CUFF.181576.2	CUFF.181576	0.173748	15	+	21529938-21530753,21531034-21531237	1020	2	Human/Mouse
CUFF.181788.1	CUFF.181788	6.04341	15	+	16839381-16839467,16840398-16840520	210	2	Human
CUFF.181861.1	CUFF.181861	1.1093	15	+	22673259-22673379,22687492-22687551,22691917-22692106,22699377-22699416	411	4	Human/Mouse
CUFF.181886.2	CUFF.181886	0.351662	15	+	18659933-18659966,18682681-18683214	568	2
CUFF.18194.1	CUFF.18194	0.428956	1	+	92799521-92799655,92801782-92802288	642	2	Human/Mouse
CUFF.182491.1	CUFF.182491	0.185216	15	+	21955796-21956040,22059244-22059649	651	2
CUFF.182901.1	CUFF.182901	0.743454	14	+	136230891-136230944,136242879-136242966,136244925-136245101	319	3	Human/Mouse
CUFF.182966.1	CUFF.182966	0.103109	15	-	28713788-28714674,28717737-28717785	936	2	Human
CUFF.182998.1	CUFF.182998	0.486503	15	-	28756922-28759628,28765395-28765504,28765965-28766096	2949	3	Human
CUFF.183716.1	CUFF.183716	0.284729	15	+	34662204-34664161,34667516-34668323	2766	2
CUFF.184004.1	CUFF.184004	1.45164	15	-	37804348-37804545,37808701-37808751	249	2
CUFF.184183.1	CUFF.184183	0.524914	15	+	39103419-39103558,39112307-39112380,39136818-39136947,39140253-39140355,39144225-39144275	498	5	Human/Mouse
CUFF.184625.1	CUFF.184625	0.52244	15	+	40624327-40624432,40624626-40626367,40628707-40628735	1877	3
CUFF.184625.2	CUFF.184625	0.333896	15	+	40624327-40624432,40624626-40626740	2221	2
CUFF.184937.1	CUFF.184937	0.276808	15	+	40986165-40986358,40986553-40987005	647	2	Human
CUFF.185337.1	CUFF.185337	0.180973	15	+	42925920-42926269,43008171-43008586	766	2
CUFF.185337.2	CUFF.185337	0.180973	15	+	43003831-43004180,43008171-43008586	766	2
CUFF.185347.2	CUFF.185347	0.249904	15	+	43209020-43209094,43211375-43213666	2367	2
CUFF.185361.1	CUFF.185361	2.29058	15	-	43296017-43296245,43298682-43298773	321	2	Mouse
CUFF.185362.1	CUFF.185362	1.59772	15	-	43205910-43205962,43206161-43206321,43207196-43207248	267	3	Human
CUFF.185497.1	CUFF.185497	1.12259	15	-	44472287-44472371,44489343-44489533	276	2	Human/Mouse
CUFF.185562.2	CUFF.185562	0.325628	15	-	44739275-44739537,44739698-44740069	635	2	Human
CUFF.185862.2	CUFF.185862	0.308248	15	-	34777804-34779333,34782213-34782475	1793	2
CUFF.186111.1	CUFF.186111	0.452287	15	+	48285274-48285787,48286792-48287009	732	2	Human
CUFF.186989.1	CUFF.186989	0.187757	15	+	51740277-51741190,51741466-51742524	1973	2
CUFF.187130.1	CUFF.187130	0.520427	15	-	52265002-52265360,52268481-52268559	438	2
CUFF.187739.2	CUFF.187739	7.92155	15	-	55741430-55742681,55744083-55744090	1260	2
CUFF.187778.2	CUFF.187778	0.285476	15	+	50807410-50807637,50807991-50809362	1600	2
CUFF.188529.1	CUFF.188529	0.414912	15	+	59752146-59752228,59791508-59791580,59809371-59809772	558	3	Mouse
CUFF.188538.1	CUFF.188538	1.80055	15	+	59651200-59651297,59653968-59654051,59690032-59690138	289	3	Human/Mouse
CUFF.188538.2	CUFF.188538	0.976621	15	+	59651200-59651297,59653968-59654051,59683347-59683507	343	3	Human/Mouse
CUFF.189246.1	CUFF.189246	0.171836	15	-	61741818-61741969,61743595-61744012	570	2	Human
CUFF.189545.1	CUFF.189545	0.274644	15	-	63220642-63220693,63220847-63221330	536	2	Human
CUFF.189553.1	CUFF.189553	1.09659	15	+	63222808-63223017,63229414-63229481	278	2	Human/Mouse
CUFF.189575.1	CUFF.189575	0.411092	15	-	63273487-63274810,63277171-63277380	1534	2
CUFF.189788.1	CUFF.189788	0.523163	15	+	63717162-63717717,63718370-63718550,63720054-63720140	824	3	Human/Mouse
CUFF.190104.1	CUFF.190104	1.81481	15	+	66209625-66209659,66211179-66211439	296	2	Human/Mouse
CUFF.190563.1	CUFF.190563	1.15533	15	-	69112252-69112488,69114652-69114704	290	2	Human/Mouse
CUFF.191129.1	CUFF.191129	0.787775	15	-	73126611-73127053,73155137-73155223,73189185-73189249	595	3	Human/Mouse
CUFF.191129.3	CUFF.191129	0.882748	15	-	73126611-73127053,73189185-73189242	501	2	Human/Mouse
CUFF.191359.1	CUFF.191359	1.3914	15	-	75538855-75540522,75541840-75541901,75548147-75548278,75585128-75585234	1969	4	Human/Mouse
CUFF.19200.1	CUFF.19200	0.149458	1	+	99462393-99462575,99462645-99463411	950	2	Human
CUFF.192513.2	CUFF.192513	0.196107	15	-	79515292-79516616,79517361-79517442,79520144-79521444	2708	3
CUFF.192513.3	CUFF.192513	0.317002	15	-	79515292-79516616,79517361-79517688	1653	2
CUFF.192859.1	CUFF.192859	0.234546	15	+	81774163-81774331,81791840-81793230	1560	2
CUFF.193217.1	CUFF.193217	0.607027	15	-	82919261-82919300,82919464-82921558	2135	2
CUFF.193402.1	CUFF.193402	0.25725	15	-	83106184-83107533,83107712-83108924	2563	2
CUFF.193471.1	CUFF.193471	0.467449	15	-	80599498-80600939,80601914-80602680	2209	2	Human/Mouse
CUFF.193593.1	CUFF.193593	0.318359	15	-	80630836-80631118,80633067-80633124,80634525-80634873	690	3	Human/Mouse
CUFF.194337.1	CUFF.194337	0.170203	15	+	88028073-88028109,88039581-88040179	636	2	Human
CUFF.194600.1	CUFF.194600	0.45166	15	-	88912195-88912395,88914735-88914878,89046177-89046424	593	3	Human/Mouse
CUFF.194650.1	CUFF.194650	0.164437	15	-	89231408-89231658,89236193-89237017	1076	2	Human/Mouse
CUFF.19468.1	CUFF.19468	0.888031	1	-	103294973-103295273,103334152-103334198	348	2
CUFF.194683.1	CUFF.194683	0.299079	15	-	89331629-89332245,89335721-89336151	1048	2
CUFF.195302.3	CUFF.195302	0.108363	15	-	90774984-90775750,90810171-90810206,90810732-90810786	858	3	Human/Mouse
CUFF.195302.4	CUFF.195302	0.300731	15	-	90774984-90775847,90810171-90810275,90810732-90810807	1045	3	Human/Mouse
CUFF.195366.2	CUFF.195366	0.38514	15	+	89869304-89872993,89930918-89932741	5514	2
CUFF.195454.2	CUFF.195454	0.170981	15	+	91005511-91005553,91005874-91008224	2394	2	Human/Mouse
CUFF.195477.1	CUFF.195477	0.363639	15	-	91444173-91444550,91455920-91455961	420	2	Human/Mouse
CUFF.195597.1	CUFF.195597	1.02696	15	-	92263243-92263282,92289827-92289959,92306247-92306321,92408270-92408438,92417407-92417446	457	5	Human/Mouse
CUFF.195597.2	CUFF.195597	0.470029	15	-	92306088-92306321,92408270-92408438,92417407-92417446	443	3	Human/Mouse
CUFF.196374.1	CUFF.196374	0.514352	15	-	94609096-94611267,94611360-94612171	2984	2	Human/Mouse
CUFF.196432.1	CUFF.196432	2.44042	15	+	96351074-96351188,96355406-96355486,96406502-96406590,96472883-96473446	849	4	Human/Mouse
CUFF.196432.2	CUFF.196432	0.264185	15	+	96351074-96351188,96355406-96355486,96472883-96473068,96514320-96516422	2485	4	Human/Mouse
CUFF.196745.2	CUFF.196745	0.335795	15	+	53655592-53655642,53662770-53664111	1393	2	Human
CUFF.196832.1	CUFF.196832	0.372477	15	+	96484627-96484669,96498373-96498989	660	2	Human
CUFF.196837.1	CUFF.196837	2.34748	15	-	92502547-92502713,92502825-92502870	213	2	Human
CUFF.197511.1	CUFF.197511	0.158338	15	-	101065213-101065717,101065869-101065913	550	2
CUFF.197872.1	CUFF.197872	0.537837	15	+	92846306-92846738,92848894-92849113,92905984-92906089,92912975-92913025	810	4	Human
CUFF.197964.1	CUFF.197964	0.764329	15	+	103580581-103583338,103583623-103583984	3120	2	Human
CUFF.19800.1	CUFF.19800	0.387868	1	+	103955970-103956726,103956788-103956814	784	2	Human
CUFF.198092.1	CUFF.198092	0.481012	15	-	103462687-103462763,103542857-103548207	5428	2	Human
CUFF.198633.1	CUFF.198633	0.884951	15	-	106812645-106814170,106814892-106814926	1561	2	Human/Mouse
CUFF.198811.1	CUFF.198811	0.905208	15	-	107621973-107623339,107656659-107656755,107657962-107658158	1661	3	Human
CUFF.198811.2	CUFF.198811	1.27201	15	-	107655563-107656755,107657962-107658158	1390	2	Human
CUFF.199473.1	CUFF.199473	0.362648	15	+	112668743-112668762,112682863-112682951,112684374-112685558	1294	3	Human
CUFF.200405.1	CUFF.200405	0.338256	15	-	116750792-116751337,116834742-116834778	583	2	Human
CUFF.201080.1	CUFF.201080	0.151008	15	+	121112440-121112490,121114862-121116123	1313	2
CUFF.201130.1	CUFF.201130	0.854097	15	-	121025433-121025696,121047138-121047204	331	2
CUFF.201442.1	CUFF.201442	1.23814	15	-	121881169-121881288,121881500-121882463	1084	2
CUFF.201483.1	CUFF.201483	0.321321	15	-	122102165-122102194,122103568-122105876,122106607-122106666,122120035-122120134,122235145-122235342	2697	5	Human/Mouse
CUFF.201483.2	CUFF.201483	0.277803	15	-	122102165-122105876,122106616-122106666,122120035-122120134,122235145-122235342	4061	4	Human/Mouse
CUFF.201508.1	CUFF.201508	0.604128	15	-	122335061-122335079,122344573-122345365	812	2
CUFF.202101.1	CUFF.202101	0.786852	15	-	116432390-116432448,116435136-116435193,116435952-116436674	840	3	Human
CUFF.203451.1	CUFF.203451	0.248119	15	+	134138215-134138709,134139016-134139449	929	2	Human
CUFF.204304.1	CUFF.204304	0.818231	15	+	140797576-140797648,140837431-140837820	463	2	Human/Mouse
CUFF.204345.1	CUFF.204345	0.519539	15	+	139249135-139249204,139250249-139250479	301	2	Human
CUFF.204830.1	CUFF.204830	0.29075	15	-	142396756-142396837,142402240-142402609	452	2	Human/Mouse
CUFF.204952.1	CUFF.204952	0.171052	15	-	142847361-142847464,142850180-142850281,142853296-142853385,142853588-142853921	630	4	Human
CUFF.204952.2	CUFF.204952	0.183513	15	-	142847361-142847464,142849543-142849725,142850180-142850281,142853296-142853385,142853588-142853921	813	5	Human
CUFF.205186.1	CUFF.205186	0.83902	15	-	140007220-140007408,140007691-140007922	421	2
CUFF.205223.1	CUFF.205223	0.705394	15	+	145945550-145945833,145948848-145949130	567	2	Human/Mouse
CUFF.205784.1	CUFF.205784	2.06958	15	+	147200900-147200971,147221927-147222010,147222500-147223224	881	3	Human/Mouse
CUFF.206396.1	CUFF.206396	0.661537	15	-	152646447-152646622,152647629-152647737	285	2	Human
CUFF.206473.2	CUFF.206473	0.753543	15	+	153136233-153136278,153136624-153136651,153137461-153138418	1032	3	Human/Mouse
CUFF.206599.1	CUFF.206599	0.723783	15	-	154704827-154704988,154709414-154709492,154709593-154709778	427	3	Human
CUFF.206942.1	CUFF.206942	3.23256	15	+	155560043-155560098,155560762-155560917	212	2
CUFF.207440.1	CUFF.207440	0.25976	16	-	860637-861038,861317-861397	483	2
CUFF.208026.1	CUFF.208026	0.250056	16	-	4399991-4400925,4402203-4402498	1231	2
CUFF.208817.1	CUFF.208817	0.304525	16	+	6951048-6951142,6957533-6958435	998	2	Human
CUFF.208886.1	CUFF.208886	0.737659	16	+	7177092-7177201,7179530-7181632	2213	2	Human/Mouse
CUFF.2098.1	CUFF.2098	0.330304	1	+	15990173-15990673,15998047-15999037	1492	2	Human
CUFF.211062.1	CUFF.211062	0.153136	16	+	20659053-20659310,20659414-20660210	1055	2	Human
CUFF.211325.1	CUFF.211325	0.722181	16	+	23230867-23231308,23231486-23233297	2254	2
CUFF.211366.1	CUFF.211366	2.71026	16	+	22583811-22583885,22693185-22693253,22693770-22693886,22701807-22701844	299	4	Human
CUFF.212087.1	CUFF.212087	0.533602	16	+	27933207-27933246,27934218-27934489	312	2
CUFF.212493.2	CUFF.212493	0.176102	16	+	25619160-25619187,25630969-25633441	2501	2	Human/Mouse
CUFF.212819.1	CUFF.212819	2.34173	16	+	29293245-29293448,29296800-29296835	240	2
CUFF.212883.1	CUFF.212883	7.88988	16	-	29268123-29268165,29270654-29272217,29272456-29272588	1740	3
CUFF.212883.2	CUFF.212883	3.56918	16	-	29268123-29268165,29270654-29271857,29272086-29272588	1750	3
CUFF.21298.1	CUFF.21298	0.482687	1	-	114165921-114165970,114166570-114167337	818	2	Human/Mouse
CUFF.213091.1	CUFF.213091	1.37241	16	+	28452789-28453067,28606488-28606556	348	2	Mouse
CUFF.213432.1	CUFF.213432	0.278529	16	+	20585480-20585916,20586016-20586177	599	2
CUFF.214488.1	CUFF.214488	0.587512	16	-	36067380-36067660,36074651-36074692,36075198-36075257	383	3	Human
CUFF.214704.1	CUFF.214704	0.38886	16	+	37416200-37416222,37435713-37435845,37458358-37458488,37461268-37461776	796	4	Human/Mouse
CUFF.214718.2	CUFF.214718	0.121442	16	+	37556373-37557997,37558817-37558844	1653	2	Human
CUFF.214746.1	CUFF.214746	2.85143	16	+	37760012-37760066,37789308-37789454,37794299-37794327	231	3	Human
CUFF.214947.1	CUFF.214947	0.382569	16	+	39410372-39410673,39422171-39422307	439	2	Human/Mouse
CUFF.215532.2	CUFF.215532	0.377126	16	-	41059869-41067871,41101436-41101493	8061	2	Human
CUFF.215700.1	CUFF.215700	0.321628	16	-	41619560-41620064,41620212-41620723	1017	2	Human
CUFF.215851.1	CUFF.215851	0.217814	16	+	42210143-42210542,42211027-42211165	539	2
CUFF.215935.1	CUFF.215935	0.402369	16	+	42317788-42317862,42319332-42319672	416	2	Human
CUFF.216533.1	CUFF.216533	0.318682	16	-	46192804-46192984,46193627-46194052	607	2
CUFF.217613.1	CUFF.217613	0.519519	16	-	52633559-52633989,52634083-52634134	483	2	Human
CUFF.217701.1	CUFF.217701	0.268528	16	+	52742180-52742346,52742590-52742874,52745253-52745351,52746272-52747914	2194	4	Human/Mouse
CUFF.21774.1	CUFF.21774	0.354145	1	-	117151588-117152179,117156971-117157100,117158071-117158141,117195517-117195547	824	4	Human/Mouse
CUFF.21774.2	CUFF.21774	0.409871	1	-	117156494-117156729,117156971-117157100,117158071-117158141,117164654-117164725	509	4	Human
CUFF.21774.3	CUFF.21774	0.422925	1	-	117156755-117157100,117158071-117158141,117164654-117165043	807	3	Human
CUFF.217787.2	CUFF.217787	0.994963	16	+	52903331-52903423,52904958-52905196	332	2	Human
CUFF.218037.1	CUFF.218037	5.10343	16	-	53077225-53077279,53105160-53105381	277	2	Human
CUFF.218191.1	CUFF.218191	0.328317	16	-	48944597-48945179,48946518-48948600	2666	2	Human/Mouse
CUFF.218382.1	CUFF.218382	0.493863	16	-	54546751-54547016,54548640-54548718	345	2	Human
CUFF.218421.1	CUFF.218421	0.279664	16	-	52609498-52609836,52616387-52616473,52625722-52625863	568	3	Human
CUFF.218421.2	CUFF.218421	0.421308	16	-	52615374-52616473,52625722-52625863	1242	2
CUFF.218478.1	CUFF.218478	0.478635	16	-	54890641-54893885,54894478-54894595	3363	2
CUFF.21849.1	CUFF.21849	1.50048	1	+	117805443-117805666,117806195-117806250	280	2
CUFF.21856.1	CUFF.21856	4.61106	1	+	117532065-117532192,117627069-117627917	977	2	Human
CUFF.218610.2	CUFF.218610	0.654046	16	+	55135927-55136189,55141152-55141270	382	2	Human
CUFF.218693.1	CUFF.218693	0.267508	16	+	55953596-55953710,55956398-55957603	1321	2	Human
CUFF.218722.1	CUFF.218722	3.6014	16	-	54918892-54919231,54933026-54933270,54958182-54958291,55035281-55035357,55109192-55109740	1321	5	Human
CUFF.218918.1	CUFF.218918	0.398825	16	-	55254800-55255048,55255162-55255483	571	2
CUFF.219023.1	CUFF.219023	3.6743	16	+	54996873-54997104,54997510-54997667	390	2	Human
CUFF.21917.2	CUFF.21917	1.00912	1	+	117936983-117937093,117941179-117941390	323	2	Human
CUFF.219316.1	CUFF.219316	1.31587	16	+	57503123-57503242,57524605-57524728,57551699-57551798	344	3	Human
CUFF.219337.1	CUFF.219337	1.06352	16	-	35534001-35534128,35534790-35534931	270	2	Human/Mouse
CUFF.219696.1	CUFF.219696	0.292726	16	+	58116417-58116983,58121197-58121281	652	2	Human
CUFF.219917.1	CUFF.219917	0.405737	16	-	59306211-59306325,59306407-59306690	399	2	Human
CUFF.220408.2	CUFF.220408	0.223909	16	-	60759694-60759726,60759784-60760393	643	2	Human
CUFF.22165.1	CUFF.22165	0.188859	1	+	119822517-119822612,119829824-119830341	614	2	Human/Mouse
CUFF.221667.1	CUFF.221667	0.19685	16	-	68431832-68432270,68447077-68447117	480	2
CUFF.221871.1	CUFF.221871	0.867684	16	-	69102264-69102434,69182941-69183157	388	2	Human
CUFF.22254.1	CUFF.22254	0.607202	1	+	117332430-117332724,117333385-117333657	568	2	Human
CUFF.222981.1	CUFF.222981	0.551435	16	-	74500971-74501131,74516242-74516409	329	2	Human/Mouse
CUFF.223071.2	CUFF.223071	0.804465	16	-	74604654-74607184,74607688-74609807	4651	2
CUFF.22319.1	CUFF.22319	1.03497	1	-	118946782-118946831,118947345-118947546	252	2	Human/Mouse
CUFF.223526.1	CUFF.223526	0.189942	16	+	72468347-72469254,72469866-72470588	1631	2	Human
CUFF.223746.1	CUFF.223746	0.321927	16	+	74701524-74701561,74704451-74706132	1720	2	Human
CUFF.22376.1	CUFF.22376	0.344974	1	-	120202322-120202354,120202525-120202592,120203361-120203693	434	3	Human
CUFF.223856.1	CUFF.223856	0.809284	16	+	78570783-78570890,78658678-78659119	550	2	Human/Mouse
CUFF.223921.1	CUFF.223921	2.67917	16	-	78336807-78336839,78337086-78337261	209	2	Human
CUFF.223946.1	CUFF.223946	0.397802	16	-	79760786-79760947,79761691-79761910	382	2
CUFF.223953.1	CUFF.223953	3.39169	16	+	79762432-79762470,79773422-79773601	219	2
CUFF.223953.2	CUFF.223953	4.68345	16	+	79762472-79762503,79773422-79773601	212	2	Human
CUFF.224014.1	CUFF.224014	0.0590011	16	+	80013910-80015042,80015598-80016137	1673	2
CUFF.224220.1	CUFF.224220	0.772081	16	+	78119468-78119531,78129587-78130130	608	2	Human
CUFF.224386.1	CUFF.224386	1.89408	16	-	85416718-85417983,85418220-85418302,85419594-85419865	1621	3	Human
CUFF.224422.1	CUFF.224422	1.5413	16	-	86644609-86644637,86646980-86647124,86650305-86650563,86667410-86667551	575	4	Human/Mouse
CUFF.224708.1	CUFF.224708	1.05844	16	-	77452375-77452454,77474975-77475193	299	2
CUFF.225329.1	CUFF.225329	0.352583	17	-	4626107-4626498,4628924-4628991	460	2	Human/Mouse
CUFF.225988.1	CUFF.225988	0.722911	16	+	78815511-78816054,78816387-78816411	569	2
CUFF.226035.2	CUFF.226035	0.41289	16	-	78840491-78841885,78846012-78846108	1492	2	Human/Mouse
CUFF.226840.2	CUFF.226840	1.55477	17	-	14042633-14042688,14043831-14045258	1484	2	Human/Mouse
CUFF.227024.2	CUFF.227024	0.236365	16	+	77590803-77591193,77591483-77591976	885	2
CUFF.227112.2	CUFF.227112	0.904511	17	-	14868333-14869849,15040302-15040331	1547	2	Human/Mouse
CUFF.227233.1	CUFF.227233	0.223852	17	+	15732490-15733040,15733350-15733412	614	2
CUFF.228081.1	CUFF.228081	0.121404	17	+	21663490-21664585,21664712-21664740	1125	2
CUFF.228159.1	CUFF.228159	1.14456	17	+	22258981-22259047,22430196-22430452	324	2	Human/Mouse
CUFF.2289.1	CUFF.2289	0.311633	1	+	16551871-16552118,16560103-16561210	1356	2	Human/Mouse
CUFF.229566.1	CUFF.229566	0.606816	17	-	28572404-28572443,28579333-28579437,28580137-28580401	410	3	Human/Mouse
CUFF.230093.1	CUFF.230093	0.52834	17	-	30248580-30248855,30249396-30249454	335	2
CUFF.23040.2	CUFF.23040	1.03874	1	+	122905929-122906294,122906545-122906564	386	2	Human/Mouse
CUFF.230714.1	CUFF.230714	0.162019	17	-	34019567-34020453,34038631-34038673	930	2	Human
CUFF.230774.1	CUFF.230774	1.28269	17	+	32129284-32129588,32132405-32135594	3495	2	Human
CUFF.230869.1	CUFF.230869	0.720801	17	-	35125623-35125682,35126256-35126518	323	2
CUFF.231009.1	CUFF.231009	3.21962	17	-	35798497-35798575,35825002-35825118,35851039-35851170	328	3	Human
CUFF.231016.2	CUFF.231016	1.23697	17	+	35602043-35602197,35627912-35628835	1079	2	Human
CUFF.231507.1	CUFF.231507	0.430275	17	+	38433715-38433746,38441500-38442003	536	2
CUFF.231517.1	CUFF.231517	0.343169	17	+	38502180-38502474,38507079-38507232	449	2
CUFF.231654.1	CUFF.231654	0.902262	17	-	39604160-39606535,39608017-39608113,39608879-39609032	2627	3	Human
CUFF.231654.2	CUFF.231654	0.555369	17	-	39604160-39606535,39608879-39609032	2530	2	Human
CUFF.231710.2	CUFF.231710	0.764294	17	+	36788658-36788680,36788760-36789431	695	2	Human/Mouse
CUFF.232295.1	CUFF.232295	3.15306	17	-	42399489-42399775,42404476-42404540	352	2	Human/Mouse
CUFF.232477.1	CUFF.232477	0.381594	17	-	43714307-43715237,43715341-43715559,43722929-43722987	1209	3	Human
CUFF.232905.1	CUFF.232905	1.27764	17	+	45546611-45546788,45547852-45548316	643	2
CUFF.233020.1	CUFF.233020	0.296248	17	-	41112345-41113001,41113264-41113409	803	2
CUFF.233293.1	CUFF.233293	2.94277	17	+	47119487-47119582,47120393-47120548	252	2	Human
CUFF.233307.1	CUFF.233307	0.5294	17	+	47213247-47214517,47215554-47215866	1584	2
CUFF.233461.1	CUFF.233461	0.36246	17	+	48373119-48373318,48375401-48375809	609	2	Human/Mouse
CUFF.234058.1	CUFF.234058	0.922645	17	+	51626217-51626359,51633665-51633962	441	2	Human
CUFF.234058.2	CUFF.234058	1.11208	17	+	51632578-51632668,51633665-51633962	389	2	Human/Mouse
CUFF.234102.1	CUFF.234102	0.4795	17	+	52134606-52135079,52135193-52136132	1414	2	Human
CUFF.234200.1	CUFF.234200	0.429851	17	-	52220073-52221286,52243077-52243145,52249148-52249321,52254440-52254711	1729	4	Human
CUFF.234200.2	CUFF.234200	1.02076	17	-	52241838-52243145,52249148-52249321,52254440-52254645,52255396-52255549,52257987-52258121,52264933-52265043	2088	6	Human/Mouse
CUFF.234211.1	CUFF.234211	0.367651	17	+	31330762-31331727,31331879-31333973	3061	2
CUFF.234211.2	CUFF.234211	0.605572	17	+	31331802-31331826,31331879-31333973	2120	2
CUFF.234709.1	CUFF.234709	0.370528	17	-	54413130-54413290,54414656-54414866,54416318-54416341	396	3	Human
CUFF.234890.1	CUFF.234890	1.968	17	+	56531107-56531144,56536245-56536465	259	2	Human
CUFF.235077.1	CUFF.235077	2.81322	17	+	57709237-57709596,57713813-57714869	1417	2
CUFF.235077.2	CUFF.235077	4.56571	17	+	57710563-57710585,57713813-57714869	1080	2
CUFF.235668.1	CUFF.235668	0.4781	17	-	61587836-61588557,61589657-61589743,61590343-61590357	824	3	Human/Mouse
CUFF.235685.1	CUFF.235685	0.859028	17	-	54635952-54637540,54651138-54651577	2029	2	Human
CUFF.235698.1	CUFF.235698	0.635042	17	-	61577844-61578217,61580735-61580776,61585506-61585708,61586270-61586379,61586941-61587139,61587239-61587563	1253	6	Human/Mouse
CUFF.235782.2	CUFF.235782	0.132753	17	+	58503994-58504139,58508832-58508886,58513449-58513557,58514624-58514672,58516075-58516170,58516270-58516363,58518177-58518375	748	7	Human/Mouse
CUFF.235837.1	CUFF.235837	0.130918	17	+	61738901-61739112,61740134-61740320,61740917-61741196	679	3
CUFF.236105.1	CUFF.236105	0.238153	17	+	65860639-65861048,65861838-65862223	796	2
CUFF.236273.1	CUFF.236273	0.944776	17	-	66110177-66110246,66111901-66114031	2201	2	Human
CUFF.236694.1	CUFF.236694	0.571904	17	+	67335385-67335416,67336727-67337047	353	2
CUFF.236767.1	CUFF.236767	0.460282	17	+	67388006-67388224,67389914-67390479	785	2	Human
CUFF.236834.3	CUFF.236834	0.717633	17	+	67416030-67416054,67416686-67418021	1361	2
CUFF.237014.1	CUFF.237014	0.227468	18	-	836120-836888,836986-837121	905	2
CUFF.237205.1	CUFF.237205	0.298428	18	+	6334665-6334841,6335324-6336322	1176	2
CUFF.237316.1	CUFF.237316	0.770262	18	+	6674176-6674262,6676195-6676914	807	2	Human/Mouse
CUFF.237684.1	CUFF.237684	5.39602	18	-	8328786-8328885,8340089-8340194	206	2	Human/Mouse
CUFF.238345.1	CUFF.238345	0.53048	18	-	9679745-9680961,9683177-9683266,9690911-9690952	1349	3	Mouse
CUFF.23909.1	CUFF.23909	4.68636	1	-	128197186-128197307,128198744-128198848	227	2	Human
CUFF.239126.1	CUFF.239126	4.07475	18	+	13393655-13393909,13394184-13394481	553	2	Human/Mouse
CUFF.239222.1	CUFF.239222	0.341754	18	-	12749993-12750218,12752708-12753004,12765891-12765946	579	3	Human
CUFF.239364.1	CUFF.239364	2.44829	18	+	14792350-14792764,14794480-14794986	922	2
CUFF.239668.1	CUFF.239668	0.132184	18	-	12223237-12223604,12229327-12229752	794	2	Human
CUFF.239710.1	CUFF.239710	7.74961	18	+	14369575-14372010,14372176-14374187	4448	2
CUFF.239967.1	CUFF.239967	1.31842	18	-	16051483-16056232,16056566-16057635	5820	2
CUFF.240135.1	CUFF.240135	0.628553	18	+	19025467-19025853,19026471-19027026	943	2
CUFF.240537.1	CUFF.240537	0.252603	18	-	19847114-19847131,19847428-19847858	449	2
CUFF.240555.1	CUFF.240555	0.371242	18	-	20022611-20023218,20025383-20025424	650	2	Human/Mouse
CUFF.240638.2	CUFF.240638	1.73969	18	-	19800873-19800900,19801732-19801949	246	2
CUFF.241321.1	CUFF.241321	0.73094	17	-	60901930-60901972,60902154-60907910	5800	2	Human
CUFF.242791.1	CUFF.242791	0.225883	18	+	28517669-28517988,28519632-28519754	443	2	Human
CUFF.243912.1	CUFF.243912	1.23777	18	+	32094254-32094470,32145090-32145136,32204587-32204632	310	3	Human
CUFF.243912.2	CUFF.243912	0.95738	18	+	32094254-32094470,32145090-32145148	276	2	Human
CUFF.24447.1	CUFF.24447	0.440729	1	-	130619309-130619648,130620545-130620664	460	2
CUFF.244658.1	CUFF.244658	0.567565	18	+	35339285-35339612,35339769-35340098	658	2	Human
CUFF.244945.1	CUFF.244945	0.821034	18	+	35909391-35909452,35909603-35909708,35911211-35911312,35911854-35913781	2198	4	Human
CUFF.244946.1	CUFF.244946	0.829422	18	-	35909128-35912279,35912636-35913274	3791	2
CUFF.24523.1	CUFF.24523	0.689913	1	+	130868329-130868377,130876313-130876537	274	2	Human
CUFF.245247.1	CUFF.245247	0.230732	18	-	40460169-40460378,40460862-40461416	765	2	Human
CUFF.245268.1	CUFF.245268	0.411228	18	-	40465155-40465522,40468237-40468442	574	2	Human
CUFF.245353.1	CUFF.245353	1.83332	18	+	40264769-40264910,40343038-40343243,40343978-40344067	438	3	Human/Mouse
CUFF.245432.1	CUFF.245432	0.492925	18	-	40277816-40278151,40302174-40302374	537	2	Human
CUFF.245504.1	CUFF.245504	0.942924	18	+	40346373-40346443,40349000-40349255	327	2	Mouse
CUFF.245504.2	CUFF.245504	0.479159	18	+	40346395-40346443,40349000-40349240,40351037-40351076	330	3	Human/Mouse
CUFF.245504.3	CUFF.245504	0.75072	18	+	40348953-40349240,40351037-40351076	328	2	Human/Mouse
CUFF.245563.1	CUFF.245563	0.426694	18	+	33873428-33873513,33877096-33877688	679	2	Human/Mouse
CUFF.245692.1	CUFF.245692	0.533437	18	+	43160753-43160866,43161878-43162203	440	2	Human
CUFF.245702.1	CUFF.245702	1.09219	18	+	43173727-43173775,43179011-43179222	261	2
CUFF.246025.1	CUFF.246025	0.590573	18	+	45764996-45765385,45799641-45799666	416	2	Human/Mouse
CUFF.246188.1	CUFF.246188	0.931398	18	+	46228192-46229309,46230025-46232769	3863	2	Human
CUFF.246188.2	CUFF.246188	0.639195	18	+	46228192-46232604,46232717-46232769	4466	2	Human
CUFF.246271.1	CUFF.246271	0.319057	18	+	42844061-42845556,42847220-42847241	1518	2	Human
CUFF.246315.1	CUFF.246315	1.18618	18	+	42850964-42851045,42857859-42857962,42858756-42858888,42860485-42860691,42868705-42869216	1038	5	Human/Mouse
CUFF.246457.1	CUFF.246457	0.846132	18	-	47383008-47384056,47385934-47385962	1078	2	Human/Mouse
CUFF.246632.1	CUFF.246632	0.374692	18	+	47405154-47405298,47408552-47408951	545	2	Human
CUFF.246993.1	CUFF.246993	0.58592	18	+	48872253-48872322,48874041-48874111,48892728-48893013	427	3	Human
CUFF.247198.1	CUFF.247198	0.627677	18	-	42107754-42109043,42109711-42109765,42111169-42111386	1563	3	Human
CUFF.247329.1	CUFF.247329	2.87142	18	+	50120326-50120501,50121559-50121589	207	2	Human/Mouse
CUFF.247334.1	CUFF.247334	1.55474	18	-	50106630-50106960,50110334-50110435	433	2	Human/Mouse
CUFF.247348.2	CUFF.247348	0.328251	18	-	48073548-48073969,48075740-48076581	1264	2	Human
CUFF.247403.1	CUFF.247403	0.803304	18	+	45508883-45508919,45516118-45517259	1179	2	Human/Mouse
CUFF.247524.1	CUFF.247524	0.300361	18	-	50259983-50260018,50260194-50260695	538	2	Human
CUFF.247536.1	CUFF.247536	0.281281	18	-	50654563-50655496,50661624-50661730,50662903-50663173	1312	3	Human
CUFF.247633.1	CUFF.247633	2.93896	18	-	51354193-51354309,51367676-51367773	215	2	Human
CUFF.247688.1	CUFF.247688	1.32085	18	-	51541266-51541394,51545187-51545392	335	2	Human/Mouse
CUFF.248027.1	CUFF.248027	0.835484	18	-	53408869-53409589,53414710-53415343	1355	2
CUFF.248713.1	CUFF.248713	5.16626	18	+	56115553-56115851,56192809-56192891	382	2	Human
CUFF.249130.1	CUFF.249130	1.04163	18	-	57400442-57401384,57411111-57411225,57418079-57418164,57422579-57422800	1366	4	Human/Mouse
CUFF.249130.2	CUFF.249130	3.50796	18	-	57409083-57409184,57411111-57411225,57418079-57418164,57422579-57422800	525	4	Human/Mouse
CUFF.249145.1	CUFF.249145	0.506405	18	+	53743321-53743678,53743738-53745147	1768	2
CUFF.249209.1	CUFF.249209	1.15328	18	-	58150951-58151203,58152237-58152306	323	2	Human
CUFF.249408.2	CUFF.249408	0.355663	18	+	59578372-59582147,59582216-59582243	3804	2
CUFF.249523.1	CUFF.249523	0.952578	18	+	59938316-59938575,59939872-59939938,59974212-59974274,60043376-60043468,60049101-60049480,60049587-60049657	934	6	Human
CUFF.249523.3	CUFF.249523	1.52467	18	+	59938316-59938575,59939872-59939938,59974212-59974274,60043376-60043468,60049101-60049250,60049350-60049480,60049587-60049657	835	7	Human
CUFF.249910.1	CUFF.249910	0.902716	2	-	774008-774028,776064-776266,779369-779439	295	3
CUFF.249910.2	CUFF.249910	0.566914	2	-	775633-776266,779369-779439	705	2
CUFF.2500.1	CUFF.2500	0.609454	1	-	17718483-17718799,17718937-17721468	2849	2
CUFF.250029.1	CUFF.250029	0.578694	18	-	55342668-55342784,55422519-55423081	680	2
CUFF.250152.1	CUFF.250152	16.031	18	+	55398469-55398557,55398898-55398936,55401569-55401645,55402074-55402298,55402955-55403045	521	5	Human
CUFF.250193.1	CUFF.250193	0.49719	2	-	3268897-3269318,3270561-3270663,3270769-3270853	610	3
CUFF.250578.2	CUFF.250578	0.78189	2	-	3440358-3446156,3446366-3447928	7362	2
CUFF.250992.1	CUFF.250992	0.23044	2	-	5638416-5638789,5639973-5640118	520	2
CUFF.251143.1	CUFF.251143	0.688547	2	+	5924345-5924433,5925393-5926090	787	2	Human
CUFF.251144.1	CUFF.251144	0.281445	2	-	5924755-5925883,5926519-5927278	1889	2
CUFF.251300.1	CUFF.251300	30.2507	2	-	5941412-5943807,5943975-5944022	2444	2	Human
CUFF.251363.1	CUFF.251363	0.62786	2	+	7040956-7040997,7041719-7042179	503	2	Human
CUFF.251363.2	CUFF.251363	0.344202	2	+	7041355-7042058,7042232-7042784	1257	2
CUFF.251482.1	CUFF.251482	0.160674	2	-	7854865-7856139,7856628-7856667	1315	2	Human
CUFF.251549.1	CUFF.251549	4.25301	2	-	8241821-8241885,8241996-8242027,8242264-8242310,8242631-8242664,8242878-8242912,8243093-8243160,8243435-8243483,8243646-8243680,8244013-8244060,8244289-8244375,8244638-8244992	855	11	Human/Mouse
CUFF.251549.2	CUFF.251549	5.35529	2	-	8241821-8241885,8241996-8242027,8242264-8242310,8242631-8242664,8242878-8242912,8243093-8243160,8243435-8243483,8243646-8243680,8244013-8244060,8244289-8244609	734	10	Human/Mouse
CUFF.251966.1	CUFF.251966	0.711673	2	-	9390716-9390981,9398068-9398232	431	2	Human
CUFF.252273.1	CUFF.252273	5.20931	2	+	12081554-12081740,12081843-12081931	276	2	Human
CUFF.252286.2	CUFF.252286	0.353361	2	+	10785158-10785702,10838238-10838327,10859009-10859393	1020	3
CUFF.252413.1	CUFF.252413	0.430238	2	+	12674213-12674426,12675687-12676790	1318	2
CUFF.252762.2	CUFF.252762	0.373715	2	+	16185208-16185906,16189245-16191910	3365	2
CUFF.253140.2	CUFF.253140	1.26517	2	-	12819053-12819441,12819904-12820643	1129	2	Human
CUFF.253255.1	CUFF.253255	0.4653	2	+	19099761-19100407,19100518-19102252	2382	2
CUFF.253330.1	CUFF.253330	0.300898	2	+	19377563-19377773,19382977-19384771	2006	2
CUFF.253941.1	CUFF.253941	1.25741	2	+	23408306-23409010,23460278-23460425	853	2	Human/Mouse
CUFF.253988.1	CUFF.253988	573.252	2	+	5806721-5808205,5809281-5809471	1676	2	Human
CUFF.254186.1	CUFF.254186	0.22913	2	+	22296317-22297305,22518568-22518896	1318	2	Human/Mouse
CUFF.254500.1	CUFF.254500	0.381746	2	-	27507628-27507794,27514099-27514321	390	2	Human/Mouse
CUFF.254523.1	CUFF.254523	1.02534	2	+	27786521-27786662,27787295-27787399,27802472-27802508	284	3	Human/Mouse
CUFF.254971.1	CUFF.254971	0.489197	2	+	26913043-26913417,26920868-26921011,26921604-26921644	560	3
CUFF.254971.2	CUFF.254971	0.63184	2	+	27047292-27047666,27055121-27055158	413	2	Mouse
CUFF.255203.1	CUFF.255203	0.442409	2	+	29752897-29752947,29784585-29785024	491	2	Human/Mouse
CUFF.255589.1	CUFF.255589	5.62639	2	-	30848884-30849495,30868291-30868343,30869002-30869078,30901756-30901895	882	4	Human
CUFF.255645.1	CUFF.255645	0.134453	2	+	31321429-31321561,31322424-31323427	1137	2	Human
CUFF.255663.1	CUFF.255663	0.404005	2	+	31324169-31324335,31334062-31334783	889	2	Human
CUFF.256221.1	CUFF.256221	0.400297	2	+	30159869-30160586,30161596-30161763	886	2
CUFF.256293.1	CUFF.256293	0.20142	2	-	29116725-29116777,29116847-29118597	1804	2
CUFF.256619.1	CUFF.256619	0.925629	2	-	34556483-34556509,34562014-34562088,34596482-34596564,34597008-34597075	253	4	Human/Mouse
CUFF.256826.1	CUFF.256826	0.356742	2	+	35780500-35780817,35782812-35782970,35811040-35811218,35812873-35813151	935	4	Human/Mouse
CUFF.256826.2	CUFF.256826	0.320536	2	+	35812250-35812916,35813803-35814085	950	2	Human
CUFF.257565.1	CUFF.257565	1.3994	2	-	40659444-40659657,40665047-40665186	354	2	Human/Mouse
CUFF.25760.1	CUFF.25760	0.460785	1	+	137673188-137673501,137678459-137678500	356	2	Human
CUFF.25778.1	CUFF.25778	0.36267	1	-	138231840-138232931,138366012-138366083,138421780-138421848	1233	3	Human/Mouse
CUFF.257859.1	CUFF.257859	0.267637	2	+	42148326-42148438,42148582-42149013	545	2
CUFF.258379.1	CUFF.258379	0.460683	2	+	42457707-42458633,42458826-42461262	3364	2
CUFF.25841.1	CUFF.25841	0.346244	1	+	137684852-137684911,137699777-137700508	792	2	Mouse
CUFF.259031.1	CUFF.259031	0.192766	2	-	47911109-47911354,47952029-47952119,47965279-47965831	890	3	Human/Mouse
CUFF.259031.2	CUFF.259031	0.163371	2	-	47911109-47911354,47913710-47914041	578	2
CUFF.25946.1	CUFF.25946	0.679395	1	+	138275553-138275571,138302625-138302936	331	2
CUFF.259899.1	CUFF.259899	0.271714	2	+	50492056-50492212,50497614-50498575	1119	2	Human/Mouse
CUFF.259905.1	CUFF.259905	0.253774	2	+	52092111-52092344,52094338-52094555,52101187-52101435	701	3
CUFF.259905.2	CUFF.259905	0.188059	2	+	52092111-52092344,52094338-52094581	478	2
CUFF.259964.1	CUFF.259964	0.244907	2	+	50541349-50542641,50542785-50543108	1617	2
CUFF.259998.1	CUFF.259998	0.516765	2	+	53160245-53160648,53163552-53163595	448	2
CUFF.26001.1	CUFF.26001	0.338432	1	+	138291201-138291429,138295325-138295622	527	2
CUFF.260028.1	CUFF.260028	0.613533	2	-	53179922-53180080,53192094-53192233,53194822-53195022	500	3
CUFF.260566.2	CUFF.260566	0.0914049	2	-	51367810-51368809,51369042-51369687	1646	2	Human
CUFF.261122.1	CUFF.261122	1.42685	2	+	59323652-59323746,59338693-59338855	258	2
CUFF.262012.2	CUFF.262012	1.99379	2	-	65079303-65079832,65079976-65080077	632	2	Human
CUFF.262021.1	CUFF.262021	0.470899	2	-	65335380-65335913,65336055-65337170	1650	2
CUFF.262021.2	CUFF.262021	0.238828	2	-	65335380-65336653,65338050-65338077	1302	2	Human/Mouse
CUFF.262041.2	CUFF.262041	5.18561	2	-	65381897-65382272,65382476-65382499	400	2	Human
CUFF.262054.1	CUFF.262054	3.4536	2	+	65234142-65234219,65239136-65239310,65240623-65241124,65248397-65248433	792	4	Human
CUFF.262341.1	CUFF.262341	0.767702	2	+	65166223-65166257,65167265-65170395	3166	2	Human
CUFF.262344.1	CUFF.262344	0.651506	2	-	65170497-65170529,65174624-65174956	366	2
CUFF.262348.1	CUFF.262348	0.971354	2	-	66792630-66792908,66794714-66794766	332	2	Human
CUFF.263322.1	CUFF.263322	0.230971	2	+	70842127-70842169,70846505-70847062	601	2
CUFF.263877.1	CUFF.263877	0.210048	2	+	74110230-74110658,74118329-74118457,74124799-74124831	591	3
CUFF.264695.1	CUFF.264695	6.07486	2	-	76981452-76981496,76981700-76982100	446	2	Human/Mouse
CUFF.264832.2	CUFF.264832	0.381398	2	-	78212052-78212434,78212822-78212923	485	2	Human
CUFF.264870.1	CUFF.264870	0.242466	2	+	79635895-79637093,79637401-79637440	1239	2	Human/Mouse
CUFF.265681.1	CUFF.265681	0.473744	2	+	83265231-83265323,83267524-83267653,83269448-83270790	1566	3
CUFF.265682.1	CUFF.265682	0.48256	2	+	83321378-83321443,83322443-83322519,83328874-83329042,83330065-83330922	1170	4	Human/Mouse
CUFF.266920.1	CUFF.266920	1.6743	2	-	90010320-90010832,90011039-90011298	773	2
CUFF.266920.2	CUFF.266920	0.565626	2	-	90010320-90010827,90011039-90011298	768	2
CUFF.26758.1	CUFF.26758	0.590127	1	-	142762087-142762380,142762591-142762616	320	2
CUFF.267761.1	CUFF.267761	0.508812	2	+	92286807-92286902,92288057-92288412	452	2	Human/Mouse
CUFF.268577.1	CUFF.268577	4.85259	2	+	93407512-93411348,93439917-93441022	4943	2
CUFF.269208.1	CUFF.269208	0.154139	2	+	98467984-98468581,98479668-98480015	946	2
CUFF.269208.2	CUFF.269208	0.381745	2	+	98468561-98468581,98492607-98493040	455	2	Human/Mouse
CUFF.269264.1	CUFF.269264	0.780234	2	-	98494600-98494664,98703885-98704132	313	2	Human/Mouse
CUFF.269392.1	CUFF.269392	3.20628	2	+	99293486-99293616,99356410-99356494	216	2	Human
CUFF.269420.1	CUFF.269420	0.892785	2	-	98318693-98319567,98319895-98320027	1008	2
CUFF.269681.1	CUFF.269681	0.174293	2	+	101029384-101029988,101032522-101032547	631	2	Mouse
CUFF.270257.1	CUFF.270257	3.35511	2	-	103496894-103496937,103521119-103521292	218	2	Human/Mouse
CUFF.270640.1	CUFF.270640	0.300825	2	-	106183863-106184991,106215665-106215751,106219612-106219712	1317	3	Human
CUFF.270807.1	CUFF.270807	0.274924	2	+	106930480-106930534,106931582-106932199	673	2
CUFF.271109.1	CUFF.271109	0.909985	2	+	108695725-108695824,108726559-108726607,108772901-108773506	755	3	Human/Mouse
CUFF.27167.1	CUFF.27167	1.70862	1	-	142812897-142812974,142813470-142813638	247	2	Human/Mouse
CUFF.271832.1	CUFF.271832	3.90056	2	+	106484189-106484346,106490984-106491051,106545036-106545102,106703722-106703758	330	4	Human
CUFF.271853.1	CUFF.271853	0.731953	2	-	111900444-111900693,111902131-111902201	321	2	Human
CUFF.272323.1	CUFF.272323	0.514829	2	+	115099876-115100068,115100995-115101103	302	2
CUFF.272762.1	CUFF.272762	4.948	2	-	103686631-103687398,103811062-103811162,103812464-103812585,103826104-103826215,103826526-103826754	1332	5	Human/Mouse
CUFF.273705.1	CUFF.273705	0.414233	2	+	120846146-120846508,120854651-120854750	463	2	Human
CUFF.273845.1	CUFF.273845	0.484405	2	-	121078687-121079723,121080138-121084577	5477	2	Human
CUFF.273936.1	CUFF.273936	0.23713	2	-	121235118-121235164,121235492-121236114	670	2
CUFF.274117.1	CUFF.274117	0.521528	2	-	121760092-121760289,121770726-121771137	610	2	Human
CUFF.274135.1	CUFF.274135	0.588151	2	-	121650190-121650791,121661803-121661895,121698083-121698456	1069	3	Human/Mouse
CUFF.274135.2	CUFF.274135	1.0354	2	-	121661684-121661895,121698083-121698209,121746305-121746357	392	3	Human/Mouse
CUFF.274347.1	CUFF.274347	2.44638	2	-	122146121-122146536,122146894-122146968,122147361-122147696	827	3
CUFF.274347.2	CUFF.274347	2.67617	2	-	122146563-122146968,122147361-122147696	742	2
CUFF.274356.1	CUFF.274356	6.89226	2	+	122148017-122148280,122235108-122235372,122279949-122279999	580	3	Human/Mouse
CUFF.274688.2	CUFF.274688	0.28991	2	+	123009201-123009454,123085158-123085715	812	2	Human
CUFF.274846.1	CUFF.274846	1.06162	2	-	124458430-124458490,124468613-124468814	263	2
CUFF.274931.1	CUFF.274931	0.218544	2	-	124525017-124525462,124526006-124526014	455	2
CUFF.274931.2	CUFF.274931	0.42924	2	-	124525017-124525462,124543154-124543213	506	2
CUFF.274949.1	CUFF.274949	0.548931	2	-	124788035-124788098,124789992-124790360	433	2
CUFF.275224.1	CUFF.275224	0.454262	2	+	125829869-125829907,125831008-125831125,125831460-125831702	400	3	Human/Mouse
CUFF.27536.1	CUFF.27536	0.81687	1	-	146065768-146066894,146067025-146069241	3344	2
CUFF.275949.1	CUFF.275949	0.385491	2	+	129853899-129853935,129854099-129854400	339	2	Human/Mouse
CUFF.276321.1	CUFF.276321	0.747726	2	+	128433509-128433935,128434111-128435011	1328	2
CUFF.276975.1	CUFF.276975	2.96642	2	-	136102557-136102658,136188440-136188569,136188712-136188749	270	3
CUFF.277043.1	CUFF.277043	0.166743	2	+	133351610-133353271,133354206-133354759	2216	2
CUFF.277258.1	CUFF.277258	0.36017	2	+	137377510-137377938,137421351-137421405,137434776-137434907,137452850-137453903	1670	4	Human
CUFF.277556.1	CUFF.277556	11.3382	2	+	135808992-135809077,135813978-135814167	276	2	Human/Mouse
CUFF.277809.1	CUFF.277809	0.47252	2	-	136442687-136442773,136445751-136445987	324	2	Human
CUFF.277810.1	CUFF.277810	1.30873	2	+	136442715-136442766,136445747-136445933	239	2	Human
CUFF.278022.1	CUFF.278022	0.38344	2	-	140040897-140042877,140061498-140061615,140063920-140064105	2285	3	Human
CUFF.278101.2	CUFF.278101	0.186483	2	-	140097531-140098926,140099646-140100182,140100362-140100461,140105064-140105154	2124	4	Human
CUFF.278101.3	CUFF.278101	0.445104	2	-	140099582-140100182,140100362-140100461,140104107-140104154	749	3	Human
CUFF.278300.1	CUFF.278300	0.819974	2	-	142091870-142092541,142093976-142094107	804	2	Human
CUFF.278397.1	CUFF.278397	0.304125	2	-	142852640-142853434,142856705-142856784	875	2	Human
CUFF.278600.1	CUFF.278600	31.4581	2	-	143900690-143901264,143901717-143901746	605	2	Human/Mouse
CUFF.278665.1	CUFF.278665	1.04908	2	+	145347951-145347992,145348045-145348320	318	2
CUFF.278916.1	CUFF.278916	0.581067	2	+	142267006-142267060,142278940-142279206	322	2	Human
CUFF.278970.1	CUFF.278970	0.931189	2	-	142285884-142285952,142287530-142287733	273	2	Human
CUFF.279370.1	CUFF.279370	0.435277	2	+	147186434-147186503,147187852-147188642	861	2
CUFF.279438.1	CUFF.279438	0.180065	2	+	147352390-147352573,147364012-147364105,147367113-147367977	1143	3	Human
CUFF.279441.1	CUFF.279441	0.518976	2	+	147190676-147190746,147223123-147223266,147224418-147224556,147226404-147226626	577	4	Human
CUFF.279681.1	CUFF.279681	0.267902	2	-	148910588-148910624,148912846-148915254	2446	2	Human/Mouse
CUFF.279691.1	CUFF.279691	0.258988	2	+	149151988-149152535,149155468-149155773	854	2	Human
CUFF.279729.1	CUFF.279729	0.373441	2	-	149290524-149291250,149291449-149291894	1173	2
CUFF.279841.1	CUFF.279841	0.461806	2	+	149879990-149880418,149880730-149880758	458	2
CUFF.279902.1	CUFF.279902	1.34932	2	+	150076772-150076851,150095528-150095595,150096366-150096449,150120585-150120698	346	4	Human/Mouse
CUFF.280262.1	CUFF.280262	0.402501	2	+	150134098-150134184,150339212-150340667	1543	2	Human
CUFF.28078.1	CUFF.28078	0.178873	1	+	147555296-147555441,147794118-147794691	720	2	Human
CUFF.280933.1	CUFF.280933	0.180796	2	+	150389302-150389331,150435586-150436165	610	2	Human/Mouse
CUFF.281176.1	CUFF.281176	0.405165	2	+	157515836-157515909,157518613-157519395,157520279-157521276	1855	3	Human
CUFF.281181.1	CUFF.281181	2.27883	2	-	157511902-157511991,157521151-157521209,157521801-157522038,157522212-157522564	740	4	Human
CUFF.281187.1	CUFF.281187	0.239797	2	+	157586180-157586226,157588158-157588619	509	2	Human
CUFF.281202.1	CUFF.281202	0.423734	2	-	157590416-157590441,157591275-157592153	905	2	Human/Mouse
CUFF.281212.2	CUFF.281212	3.823	2	+	157640400-157640556,157641381-157641831	608	2	Human/Mouse
CUFF.281223.1	CUFF.281223	0.25552	2	-	157688055-157688727,157689130-157689220,157689700-157689772	837	3	Human
CUFF.281287.1	CUFF.281287	2.00872	2	-	157327987-157328006,157330062-157330493	452	2	Human
CUFF.281306.1	CUFF.281306	0.972465	2	-	157328666-157328835,157330628-157331682	1225	2
CUFF.281463.1	CUFF.281463	0.331085	2	+	159696677-159698912,159699335-159699357	2259	2
CUFF.281993.2	CUFF.281993	0.453626	3	-	741491-741529,741672-742028	396	2
CUFF.282390.1	CUFF.282390	0.780406	3	+	1996870-1996905,1997377-1997707	367	2
CUFF.282409.1	CUFF.282409	0.371106	3	-	1997781-1997872,1997957-1999478	1614	2
CUFF.282409.2	CUFF.282409	0.26135	3	-	1997781-1997828,1997999-1999478	1528	2
CUFF.28249.1	CUFF.28249	0.414301	1	+	152195309-152195332,152196576-152197199	648	2	Human
CUFF.282500.1	CUFF.282500	0.137064	3	-	3406566-3406912,3407163-3408915	2100	2	Human
CUFF.282575.1	CUFF.282575	2.07385	3	+	3898976-3899046,3924423-3924568	217	2
CUFF.282656.1	CUFF.282656	0.135123	3	+	4651617-4652048,4652393-4652543,4652669-4653132	1047	3
CUFF.28294.1	CUFF.28294	0.231377	1	+	152101920-152102411,152142579-152143094	1008	2	Human
CUFF.283091.2	CUFF.283091	0.885545	3	+	6418621-6418665,6418836-6419858	1068	2
CUFF.283463.1	CUFF.283463	1.1289	3	-	7835273-7835311,7836857-7837036,7837358-7837441	303	3	Human
CUFF.283463.2	CUFF.283463	1.69553	3	-	7835319-7835381,7836857-7837036,7837864-7837921	301	3	Human
CUFF.283616.1	CUFF.283616	0.645265	3	+	9631495-9631595,9631750-9632045	397	2	Human
CUFF.283662.1	CUFF.283662	0.506206	3	-	9571237-9571613,9578260-9578298	416	2
CUFF.283920.1	CUFF.283920	5.90399	3	+	10903413-10903460,10903697-10903765,10904437-10904475,10904675-10904728,10905363-10905411	259	5	Human/Mouse
CUFF.283965.1	CUFF.283965	7.16593	3	+	10925873-10925924,10926008-10926070,10926757-10926804,10927772-10927843,10928121-10928148	263	5	Human/Mouse
CUFF.283978.1	CUFF.283978	0.529891	3	-	10929442-10929568,10930091-10930150,10930229-10930572	531	3	Mouse
CUFF.284060.1	CUFF.284060	0.414132	3	+	11123572-11123729,11124036-11124434	557	2
CUFF.284154.1	CUFF.284154	0.408835	3	+	12187532-12187565,12187812-12188177	400	2	Human
CUFF.284468.1	CUFF.284468	0.669729	3	-	13823696-13824414,13824755-13825240	1205	2	Human
CUFF.28504.1	CUFF.28504	0.172857	1	+	152503788-152503851,152507389-152508317	993	2	Human/Mouse
CUFF.285263.1	CUFF.285263	0.881659	3	-	16920511-16920865,16924077-16924244	523	2
CUFF.285504.1	CUFF.285504	1.237	3	+	14519944-14520536,14648601-14652124	4117	2
CUFF.285919.1	CUFF.285919	2.35955	3	-	18344323-18344680,18353389-18353542	512	2	Human/Mouse
CUFF.286196.1	CUFF.286196	0.173238	3	-	18965665-18966266,18966338-18966898	1163	2
CUFF.286215.1	CUFF.286215	0.489254	3	-	14111605-14112771,14112941-14113420	1647	2	Human
CUFF.286786.1	CUFF.286786	0.427561	3	-	21774649-21774966,21776724-21776818	413	2
CUFF.286825.1	CUFF.286825	1.63456	3	-	21813421-21814337,21819165-21819266,21822714-21822807,21827175-21827216	1155	4
CUFF.287506.1	CUFF.287506	0.779297	3	-	24066238-24067143,24088123-24088234,24120832-24120920	1107	3	Human
CUFF.287777.1	CUFF.287777	0.203246	3	+	27997504-27997659,28051320-28054194	3031	2	Human
CUFF.28791.1	CUFF.28791	0.453481	1	-	152059793-152059844,152060791-152061415,152073040-152073098	736	3	Human/Mouse
CUFF.28791.2	CUFF.28791	0.545884	1	-	152060369-152061415,152073040-152073098	1106	2	Human
CUFF.287973.1	CUFF.287973	0.389283	3	-	29964705-29964748,29971772-29972360	633	2	Human
CUFF.287973.2	CUFF.287973	0.456545	3	-	29971209-29972046,29972793-29972823	869	2	Human
CUFF.288335.1	CUFF.288335	0.866199	3	+	32031367-32031415,32032969-32033351	432	2	Human
CUFF.28848.1	CUFF.28848	0.559589	1	+	150237629-150237785,150284385-150284527,150287947-150287973	327	3	Human
CUFF.28926.1	CUFF.28926	0.532439	1	-	146303734-146303873,146304206-146304860	795	2
CUFF.28928.1	CUFF.28928	0.898787	1	-	147774913-147775162,147776034-147776080	297	2	Human/Mouse
CUFF.289440.3	CUFF.289440	4.65351	3	-	30118547-30120008,30179592-30179656,30260325-30260653	1856	3	Human
CUFF.289586.1	CUFF.289586	0.318968	3	-	38814625-38814692,38814830-38815190	429	2	Human
CUFF.289685.1	CUFF.289685	0.374194	3	+	38834442-38834603,38835084-38835315	394	2
CUFF.28975.1	CUFF.28975	0.335678	1	+	154401904-154401947,154402190-154402731	586	2
CUFF.289818.2	CUFF.289818	0.436602	3	-	39872850-39872995,39914098-39914379	428	2	Human
CUFF.289875.1	CUFF.289875	7.83557	3	+	29646798-29646892,29647051-29647882	927	2
CUFF.289897.1	CUFF.289897	0.539823	3	-	40300944-40301124,40301308-40301493	367	2	Human/Mouse
CUFF.28994.1	CUFF.28994	0.694791	1	+	147170405-147170573,147372752-147372910,147449652-147449787	464	3	Human/Mouse
CUFF.289995.2	CUFF.289995	0.263194	3	+	40498141-40498180,40499513-40499899	427	2
CUFF.290046.2	CUFF.290046	7.40448	3	+	40681509-40681585,40682617-40682765	226	2
CUFF.290083.1	CUFF.290083	0.582367	3	-	40677432-40678113,40679930-40679941	694	2
CUFF.290526.1	CUFF.290526	0.308694	3	-	42086704-42087023,42087838-42088168	651	2	Human
CUFF.290529.1	CUFF.290529	0.78268	3	-	41626428-41626570,41626995-41627238	387	2	Human
CUFF.290559.1	CUFF.290559	1.65646	3	+	41521455-41522030,41522294-41524584	2867	2
CUFF.290575.1	CUFF.290575	0.539467	3	+	41639865-41639895,41641352-41644123	2803	2
CUFF.291247.1	CUFF.291247	0.966739	3	+	45617954-45618006,45618827-45619434	661	2
CUFF.291460.1	CUFF.291460	0.580951	3	-	46792438-46792586,46793469-46794233	914	2	Human
CUFF.291492.1	CUFF.291492	0.151038	3	+	39378372-39379858,39379925-39380432	1995	2	Human
CUFF.291553.1	CUFF.291553	1.45828	3	+	46620966-46621086,46748462-46748562,46760456-46760689,46778561-46782048	3944	4	Human
CUFF.291553.2	CUFF.291553	1.01228	3	+	46620966-46621086,46748462-46748562,46760456-46760689,46778561-46778660,46778785-46782048	3820	5	Human
CUFF.291563.1	CUFF.291563	0.323403	3	-	46623221-46623518,46624496-46624657	460	2	Human/Mouse
CUFF.291821.2	CUFF.291821	0.733215	3	-	48630786-48631466,48632532-48632595,48632912-48633118	952	3	Human
CUFF.292247.1	CUFF.292247	0.510677	3	+	50804131-50804439,50804987-50805054	377	2
CUFF.292393.1	CUFF.292393	1.85199	3	-	52023683-52023796,52024815-52024882,52030085-52030247	345	3	Human
CUFF.292421.2	CUFF.292421	1.0315	3	-	51850742-51852626,51852803-51853133,51853691-51853750,51853974-51854150,51854538-51854558	2474	5	Human/Mouse
CUFF.292437.1	CUFF.292437	1.62787	3	+	52226953-52228210,52228979-52229961	2241	2
CUFF.292463.1	CUFF.292463	0.332177	3	-	52456929-52458791,52534571-52534641	1934	2	Human/Mouse
CUFF.292463.2	CUFF.292463	0.23347	3	-	52456929-52458791,52534571-52534595,52535692-52535897	2094	3	Human/Mouse
CUFF.292863.1	CUFF.292863	3.04845	3	-	51644584-51649633,51698970-51699612	5693	2	Human
CUFF.29310.1	CUFF.29310	2.26726	1	+	155396231-155396385,155396553-155396641,155403412-155403534	367	3	Human/Mouse
CUFF.293473.1	CUFF.293473	0.659575	3	+	59995073-59995757,59999850-59999951,60018254-60018381	915	3	Human
CUFF.293608.1	CUFF.293608	5.34379	3	-	60771976-60772149,60776375-60776416	216	2	Human
CUFF.293994.1	CUFF.293994	0.271988	3	-	60964223-60964492,60964709-60964922	484	2	Human
CUFF.294006.1	CUFF.294006	0.539272	3	-	62386330-62386358,62389277-62389544	297	2	Human/Mouse
CUFF.294645.1	CUFF.294645	1.48022	3	-	63349203-63349258,63547790-63548027	294	2	Human
CUFF.295366.1	CUFF.295366	5.74284	3	-	53688685-53688719,53689162-53689266,53725105-53725171	207	3	Human/Mouse
CUFF.295579.1	CUFF.295579	6.67741	3	+	53858270-53861708,53882660-53882700	3480	2	Human/Mouse
CUFF.295881.1	CUFF.295881	0.695267	3	-	53831927-53832806,53833330-53833734	1285	2	Human
CUFF.296036.2	CUFF.296036	0.232788	3	+	56765075-56766903,56766977-56767031	1884	2
CUFF.296082.1	CUFF.296082	2.81886	3	+	71142856-71143196,71151258-71151533	617	2
CUFF.296082.2	CUFF.296082	4.44073	3	+	71150895-71151147,71151258-71151533	529	2	Human
CUFF.296745.1	CUFF.296745	0.767141	3	-	73914231-73914257,73933393-73934160	795	2	Human/Mouse
CUFF.297147.1	CUFF.297147	1.05136	3	+	75778204-75778307,75783083-75783412	434	2	Human
CUFF.297147.2	CUFF.297147	0.396475	3	+	75778211-75778307,75783083-75783176,75794017-75795511	1686	3	Human
CUFF.297260.1	CUFF.297260	0.447529	3	-	76190741-76192774,76206511-76206636,76211625-76211663	2199	3
CUFF.297339.1	CUFF.297339	0.732414	3	+	75816648-75816951,75817534-75817614,75819752-75819886,75847321-75847423,75852885-75853019,75875745-75877004	2018	6	Human
CUFF.297339.2	CUFF.297339	0.818993	3	+	75816648-75816951,75817534-75817614,75819752-75819886,75847321-75847423,75852885-75853019,75875745-75875871,75882746-75883061	1201	7	Human
CUFF.297898.1	CUFF.297898	0.271254	3	+	78481200-78481474,78491116-78491241	401	2	Human
CUFF.298078.1	CUFF.298078	1.98814	3	-	43701228-43701414,43701745-43701780	223	2
CUFF.298105.1	CUFF.298105	2.93896	3	-	78937744-78937803,78943310-78943444,78945238-78945257	215	3	Human
CUFF.298125.1	CUFF.298125	0.584756	3	-	78986777-78987786,78988685-78988808,79001377-79001472,79003579-79003623	1275	4	Human/Mouse
CUFF.298125.2	CUFF.298125	0.23559	3	-	78986777-78987786,78988685-78988808,79001377-79001475,79003579-79003895	1550	4	Human/Mouse
CUFF.298139.1	CUFF.298139	0.242808	3	-	79008468-79009260,79009430-79009485	849	2	Human/Mouse
CUFF.298560.1	CUFF.298560	0.381027	3	+	81551020-81551193,81551809-81552074	440	2	Human
CUFF.298843.1	CUFF.298843	0.853923	3	+	81325982-81326044,81379418-81381038	1684	2	Human
CUFF.298843.2	CUFF.298843	0.697543	3	+	81325982-81326044,81379418-81379559,81431023-81432213	1396	3	Human
CUFF.299132.1	CUFF.299132	0.18888	3	-	85181682-85181709,85211132-85211845	742	2	Human/Mouse
CUFF.299761.1	CUFF.299761	1.71499	3	-	88927298-88927344,88929296-88929550,88931303-88931316	316	3	Human
CUFF.299850.1	CUFF.299850	0.921794	3	-	89276211-89277025,89286342-89286408	882	2	Human/Mouse
CUFF.30005.1	CUFF.30005	0.353106	1	-	157976583-157978155,157978869-157978981,157979738-157979866,157984941-157985146	2021	4	Human
CUFF.30013.1	CUFF.30013	0.293852	1	-	157988664-157988839,157989758-157990077	496	2	Human
CUFF.30035.1	CUFF.30035	1.17932	1	-	157985463-157985586,157988302-157988465	288	2	Human
CUFF.301034.1	CUFF.301034	0.617489	3	+	95617155-95618848,95620311-95620337	1721	2	Human
CUFF.301456.1	CUFF.301456	1.01177	3	-	98057238-98057458,98079054-98079090	258	2	Human
CUFF.301817.1	CUFF.301817	1.21994	3	-	100121997-100122072,100122407-100122568	238	2	Human
CUFF.30182.1	CUFF.30182	0.869844	1	+	159163214-159163369,159188061-159188188,159202359-159202453,159203798-159203845	427	4	Human/Mouse
CUFF.30182.2	CUFF.30182	0.33185	1	+	159163214-159163369,159188061-159188188,159202359-159202675	601	3	Human/Mouse
CUFF.30220.1	CUFF.30220	0.372352	1	-	155706165-155706220,155706852-155707190	395	2	Human
CUFF.302407.1	CUFF.302407	0.423861	3	+	103473651-103473713,103476557-103478822	2329	2	Human
CUFF.303054.1	CUFF.303054	1.04312	3	+	104899775-104899833,104906215-104906510	355	2	Human
CUFF.30322.1	CUFF.30322	1.43806	1	+	159448733-159448820,159450245-159450829	673	2	Human
CUFF.303358.1	CUFF.303358	0.511682	3	+	105239530-105239880,105270184-105270262,105284252-105284290	469	3	Human
CUFF.304106.1	CUFF.304106	0.77446	3	-	108187753-108187977,108192042-108192216,108193993-108194112,108221747-108221810	584	4	Human
CUFF.304106.2	CUFF.304106	0.334376	3	-	108193150-108194112,108221747-108221804	1021	2
CUFF.304691.1	CUFF.304691	1.53711	3	-	112060977-112061139,112248858-112248973,112287163-112287284	401	3	Human/Mouse
CUFF.30478.1	CUFF.30478	1.59324	1	+	163127670-163127841,163128004-163128070	239	2	Human/Mouse
CUFF.305409.1	CUFF.305409	0.753494	3	+	117297982-117298194,117298465-117298606,117299784-117300815	1387	3
CUFF.305492.1	CUFF.305492	0.352689	3	+	117459352-117459459,117460508-117460581,117475696-117476508	995	3
CUFF.305544.1	CUFF.305544	0.305719	3	+	117753300-117754245,117756821-117756893	1019	2	Human
CUFF.30556.1	CUFF.30556	2.16851	1	-	163806505-163806723,163807261-163807276	235	2	Human
CUFF.305757.1	CUFF.305757	0.723948	3	-	118018037-118021233,118021535-118022384	4047	2
CUFF.305865.1	CUFF.305865	0.210834	3	+	119000880-119001234,119003594-119004663	1425	2
CUFF.305878.1	CUFF.305878	0.749103	3	+	119038787-119040973,119041973-119042100	2315	2
CUFF.305878.2	CUFF.305878	1.3838	3	+	119040508-119040697,119040780-119040980,119041973-119042100	519	3	Human
CUFF.306144.1	CUFF.306144	0.82802	3	+	119943459-119943505,119948862-119949120	306	2	Human
CUFF.3063.1	CUFF.3063	0.595464	1	-	19864782-19865575,19865871-19867872	2796	2
CUFF.306878.1	CUFF.306878	0.424589	3	+	122639469-122639641,122644417-122644613	370	2	Human
CUFF.3070.1	CUFF.3070	0.273646	1	+	19994107-19994156,19994225-19995125	951	2	Human/Mouse
CUFF.307194.1	CUFF.307194	0.133625	3	+	123000593-123000678,123000769-123000888,123039557-123040156	806	3
CUFF.307194.2	CUFF.307194	0.656162	3	+	123000593-123000678,123000769-123000888,123042712-123042772,123129592-123129650	326	4	Human/Mouse
CUFF.307243.1	CUFF.307243	1.09387	3	+	121629477-121629670,121633528-121634465	1132	2	Human
CUFF.307522.1	CUFF.307522	1.34839	3	-	120015957-120015977,120016067-120018123	2078	2	Human/Mouse
CUFF.307602.1	CUFF.307602	0.387993	3	-	120059762-120060877,120061166-120061441	1392	2
CUFF.307825.1	CUFF.307825	0.468821	3	-	125080167-125081285,125081379-125081464,125110375-125110610	1441	3	Human/Mouse
CUFF.307910.1	CUFF.307910	1.49762	3	+	125983451-125983744,125984483-125984645	457	2
CUFF.308109.1	CUFF.308109	0.273631	3	-	127002314-127002722,127024398-127024439	451	2	Human/Mouse
CUFF.308217.1	CUFF.308217	0.852212	3	-	127500908-127501495,127539780-127539853	662	2	Human/Mouse
CUFF.308232.1	CUFF.308232	0.516793	3	-	127186621-127187316,127282072-127282135	760	2	Human
CUFF.308421.1	CUFF.308421	0.609904	3	+	128973617-128973689,129008798-129008999,129009689-129010004	591	3	Human
CUFF.30854.1	CUFF.30854	13.047	1	-	163199710-163199717,163200175-163201339	1173	2	Human
CUFF.308556.1	CUFF.308556	0.241401	3	-	131302334-131302500,131351889-131351946,131408711-131408951	466	3	Human
CUFF.308605.1	CUFF.308605	0.720801	3	-	131871448-131871509,131871799-131872059	323	2
CUFF.308752.1	CUFF.308752	0.351496	3	+	133541233-133541344,133542413-133542922	622	2	Human
CUFF.308772.1	CUFF.308772	0.209242	3	-	133617721-133619103,133622794-133622935	1525	2	Human
CUFF.309014.1	CUFF.309014	0.597152	3	+	135818644-135819406,135820486-135820998	1276	2
CUFF.309014.2	CUFF.309014	0.764259	3	+	135821445-135822945,135824780-135824825	1547	2	Mouse
CUFF.309069.1	CUFF.309069	0.782549	3	+	136551325-136551620,136552582-136552646	361	2	Human
CUFF.309128.1	CUFF.309128	0.627621	3	+	136538097-136538394,136538914-136539078	463	2	Mouse
CUFF.309326.1	CUFF.309326	0.447528	3	+	142631664-142631777,142633017-142633284	382	2
CUFF.309336.1	CUFF.309336	1.17686	3	-	142747719-142747939,142771804-142771838	256	2
CUFF.309458.1	CUFF.309458	2.14797	3	+	143977404-143977492,144030649-144030815,144038358-144038372	271	3	Human/Mouse
CUFF.309482.1	CUFF.309482	0.44643	3	+	144180136-144180260,144181183-144181503	446	2
CUFF.309490.1	CUFF.309490	0.300564	3	+	144260809-144260849,144262156-144262746	632	2	Human/Mouse
CUFF.309500.2	CUFF.309500	0.5994	3	-	143010015-143010803,143012681-143012700	809	2
CUFF.309658.1	CUFF.309658	0.482186	4	+	187188-188201,193109-193729	1635	2	Human
CUFF.309808.1	CUFF.309808	0.347702	4	-	685379-686459,689234-689700	1548	2
CUFF.309827.1	CUFF.309827	0.129369	4	-	351707-352030,352798-355444	2971	2	Human
CUFF.309943.1	CUFF.309943	0.453075	4	+	1510248-1510594,1511154-1511415	609	2
CUFF.310205.1	CUFF.310205	1.00716	4	-	4723540-4723622,4732901-4733065	248	2	Human
CUFF.310250.1	CUFF.310250	0.802883	4	-	5234044-5234265,5324718-5324781	286	2	Human/Mouse
CUFF.310428.1	CUFF.310428	0.710023	4	+	7185995-7186197,7188560-7189923	1567	2	Mouse
CUFF.310466.1	CUFF.310466	1.36689	4	-	7571061-7571273,7576576-7576609	247	2
CUFF.310472.1	CUFF.310472	1.33473	4	-	7584834-7584992,7586658-7587064	566	2	Human
CUFF.31064.1	CUFF.31064	0.331318	1	-	167153655-167154314,167160162-167160320	819	2	Human/Mouse
CUFF.311304.1	CUFF.311304	0.740795	4	+	15284606-15284670,15285285-15285564	345	2	Human/Mouse
CUFF.311397.2	CUFF.311397	0.125459	4	-	10782690-10784983,10786672-10786712	2335	2
CUFF.311546.1	CUFF.311546	0.417649	4	+	16100240-16100774,16100979-16101089,16101302-16102103	1448	3
CUFF.312157.1	CUFF.312157	1.23817	4	-	16432009-16432248,16433339-16433412	314	2	Human/Mouse
CUFF.312360.1	CUFF.312360	0.283969	4	+	21442082-21442370,21442536-21443103	857	2	Human/Mouse
CUFF.312574.1	CUFF.312574	0.701392	4	+	21741634-21741749,21754878-21755934	1173	2	Human/Mouse
CUFF.312848.1	CUFF.312848	0.309414	4	+	23484124-23484157,23486127-23487662	1570	2	Human/Mouse
CUFF.313157.1	CUFF.313157	0.204266	4	-	26370867-26371096,26371503-26371834	562	2	Human/Mouse
CUFF.313789.1	CUFF.313789	0.240381	4	+	31473695-31474194,31482662-31482746	585	2
CUFF.313988.1	CUFF.313988	0.222876	4	+	32901186-32901256,32901385-32902405	1092	2	Human
CUFF.314183.1	CUFF.314183	0.184338	4	+	33769017-33769261,33769516-33769989	719	2
CUFF.314577.1	CUFF.314577	1.70396	4	-	34170511-34172055,34175822-34175940,34176624-34176642	1683	3
CUFF.314577.2	CUFF.314577	0.961168	4	-	34170511-34171770,34171968-34172321	1614	2	Human
CUFF.314872.1	CUFF.314872	0.456454	4	+	36777772-36778003,36779950-36780116	399	2	Human
CUFF.314935.1	CUFF.314935	0.961525	4	+	24830947-24832649,24832797-24836030	4937	2
CUFF.31508.1	CUFF.31508	0.634135	1	+	170052607-170052671,170053663-170054087	490	2	Human/Mouse
CUFF.315122.1	CUFF.315122	1.72722	4	-	37180183-37181866,37184958-37185156	1883	2	Human
CUFF.315559.1	CUFF.315559	0.598584	4	-	38783158-38784900,38787756-38787875	1863	2
CUFF.315708.1	CUFF.315708	1.02011	4	+	38963099-38963331,39054201-39054281,39062706-39065748	3357	3	Human
CUFF.315937.1	CUFF.315937	0.305147	4	+	39070869-39070926,39101142-39101520	437	2	Human/Mouse
CUFF.316402.1	CUFF.316402	1.76423	4	-	41942808-41943632,41959036-41959176	966	2	Human/Mouse
CUFF.31641.1	CUFF.31641	0.305264	1	+	143875160-143875202,143876432-143880854	4466	2
CUFF.316524.2	CUFF.316524	1.5406	4	-	21876363-21877637,21879119-21888515	10672	2
CUFF.316897.1	CUFF.316897	0.649399	4	-	44330153-44330177,44342298-44342559,44538833-44538933,44541274-44541368	483	4	Human/Mouse
CUFF.316903.1	CUFF.316903	0.298076	4	+	44649615-44649636,44650349-44651468	1142	2
CUFF.317272.1	CUFF.317272	0.509348	4	-	46215769-46217176,46234665-46235048	1792	2	Human/Mouse
CUFF.317777.1	CUFF.317777	0.504539	4	-	34456183-34456547,34456686-34456767	447	2	Human
CUFF.318091.1	CUFF.318091	0.263282	4	-	49981921-49983004,49995443-49995742	1384	2	Human
CUFF.319444.1	CUFF.319444	103.93	4	-	59238814-59238821,59239466-59239684	227	2	Human/Mouse
CUFF.320388.1	CUFF.320388	0.352679	4	-	64344247-64345265,64346312-64346343	1051	2	Human
CUFF.320960.1	CUFF.320960	0.250131	4	+	67851503-67851888,67894522-67897079	2944	2
CUFF.321334.1	CUFF.321334	2.83448	4	+	64927938-64927978,64928787-64928969	224	2	Human/Mouse
CUFF.322038.1	CUFF.322038	5.54058	4	+	73904903-73906424,73907372-73907492,73907742-73907801,73907978-73908041	1767	4	Human/Mouse
CUFF.322587.1	CUFF.322587	0.400553	4	+	75991854-75992245,75999730-75999805,76115519-76115618	568	3	Human/Mouse
CUFF.322782.1	CUFF.322782	0.464854	4	+	75459019-75459068,75558383-75558654	322	2	Human
CUFF.322934.1	CUFF.322934	0.541344	4	+	74151703-74151776,74161356-74162467	1186	2	Human
CUFF.322934.2	CUFF.322934	0.846536	4	+	74151721-74151776,74172060-74172469	466	2	Human
CUFF.323007.1	CUFF.323007	0.552839	4	-	75512097-75512569,75540994-75541101,75641734-75641854	702	3	Human
CUFF.323040.2	CUFF.323040	0.194763	4	-	77315517-77316038,77316275-77316304	552	2
CUFF.323441.1	CUFF.323441	1.20753	4	+	81491886-81491944,81498278-81498323,81504423-81504639	322	3	Human/Mouse
CUFF.323491.1	CUFF.323491	0.279873	4	+	81657083-81657596,81676586-81676999	928	2
CUFF.323502.1	CUFF.323502	0.241611	4	+	81655368-81655488,81656312-81656773	583	2	Human
CUFF.323606.1	CUFF.323606	1.79911	4	-	82213523-82213774,82215129-82215535	659	2	Human
CUFF.323619.1	CUFF.323619	0.27277	4	-	82197272-82197858,82198015-82198068	641	2
CUFF.323650.1	CUFF.323650	2.90476	4	-	78419673-78421307,78427315-78427359,78431590-78431625,78431998-78434714	4433	4	Human/Mouse
CUFF.324027.1	CUFF.324027	0.296673	4	-	83543422-83544306,83545125-83545170	931	2
CUFF.324070.1	CUFF.324070	1.50151	4	-	83693705-83693914,83694629-83694718	300	2	Human
CUFF.324093.1	CUFF.324093	0.266329	4	+	83868351-83869232,83869789-83869807	901	2	Human
CUFF.324327.1	CUFF.324327	0.258269	4	-	86735897-86736211,86739248-86739382,86740293-86740379	537	3	Human
CUFF.324327.2	CUFF.324327	0.509048	4	-	86735897-86736211,86740513-86740548	351	2	Human
CUFF.324327.3	CUFF.324327	0.629946	4	-	86738440-86738679,86739248-86739381,86740293-86740380	462	3	Human
CUFF.324351.1	CUFF.324351	0.188888	4	-	86967424-86967482,86972224-86973661	1497	2	Human/Mouse
CUFF.324356.1	CUFF.324356	0.192045	4	+	86967446-86967478,86972217-86972930	747	2	Human/Mouse
CUFF.324958.1	CUFF.324958	0.665665	4	-	79235427-79235667,79237176-79237211	277	2	Human
CUFF.325274.1	CUFF.325274	4.42699	4	-	87574104-87574134,87574187-87574358	203	2	Human/Mouse
CUFF.325286.1	CUFF.325286	1.83977	4	-	91514366-91514442,91515549-91515745	274	2	Human/Mouse
CUFF.325707.1	CUFF.325707	1.08054	4	-	91032822-91034608,91035455-91038162	4495	2
CUFF.325718.2	CUFF.325718	0.341649	4	+	91042195-91044864,91045834-91046792	3629	2
CUFF.325809.1	CUFF.325809	0.753982	4	-	93489615-93489815,93492562-93492627	267	2	Human/Mouse
CUFF.325996.1	CUFF.325996	0.568029	4	+	94794990-94795312,94796531-94797396	1189	2	Human
CUFF.326020.1	CUFF.326020	1.58372	4	+	94907270-94907389,94959295-94959644	470	2
CUFF.326142.1	CUFF.326142	1.99365	4	-	95670709-95671050,95689152-95689303	494	2	Human/Mouse
CUFF.326288.1	CUFF.326288	0.271315	4	+	96329106-96329317,96329795-96330258	676	2	Human/Mouse
CUFF.326353.1	CUFF.326353	0.891134	4	-	95889664-95889863,95906485-95909384	3100	2	Human
CUFF.326375.1	CUFF.326375	0.648098	4	-	95869707-95869749,95870187-95871472	1329	2	Human
CUFF.32642.1	CUFF.32642	0.129656	1	+	179517454-179519109,179519873-179520012	1796	2
CUFF.326676.1	CUFF.326676	0.828323	4	+	98831249-98831549,98832103-98833508	1707	2	Human
CUFF.326709.1	CUFF.326709	0.528608	4	-	99282919-99283279,99283865-99283981	478	2	Human
CUFF.326890.1	CUFF.326890	0.248843	4	-	100855895-100856478,100860214-100860372	743	2	Human
CUFF.326922.1	CUFF.326922	0.963135	4	+	100871910-100872002,100873082-100873316	328	2
CUFF.32721.1	CUFF.32721	30.2256	1	-	179917658-179918219,179921287-179921393,179921639-179921645	676	3	Human/Mouse
CUFF.327221.1	CUFF.327221	1.71885	4	-	102529127-102529452,102530051-102530118,102530402-102530444,102531804-102531920,102536904-102537035,102537376-102537451	762	6	Human
CUFF.327221.2	CUFF.327221	0.900517	4	-	102529127-102529452,102530402-102530444,102531804-102531920,102536904-102537035,102537376-102537451	694	5	Human
CUFF.327233.1	CUFF.327233	1.69946	4	+	102778272-102778325,102778938-102779664	781	2	Human
CUFF.327234.1	CUFF.327234	0.919432	4	-	102778298-102778322,102778914-102779692	804	2	Human
CUFF.327396.1	CUFF.327396	0.189528	4	+	103492258-103492772,103493080-103493142	578	2	Human/Mouse
CUFF.327625.2	CUFF.327625	3.17329	4	-	104663503-104664232,104664845-104664889	775	2	Human
CUFF.327874.1	CUFF.327874	0.552434	4	+	106344281-106344589,106345994-106346047	363	2	Mouse
CUFF.328241.1	CUFF.328241	0.359564	4	-	108989675-108990178,108991020-108991214	699	2	Human
CUFF.328417.1	CUFF.328417	0.675494	4	-	109824425-109825268,109827199-109827732	1378	2	Human/Mouse
CUFF.328834.2	CUFF.328834	0.644579	4	-	113057438-113059225,113060163-113060368	1994	2	Human/Mouse
CUFF.328892.2	CUFF.328892	0.613192	4	-	113349928-113351450,113351554-113352207	2177	2
CUFF.328896.1	CUFF.328896	0.387653	4	-	113064935-113065596,113068609-113068738	792	2
CUFF.32896.1	CUFF.32896	1.90096	1	-	180909913-180909950,180911935-180912127	231	2
CUFF.329088.1	CUFF.329088	0.397513	4	+	114306382-114306677,114313637-114313898	558	2	Human
CUFF.329098.2	CUFF.329098	0.287403	4	-	113537379-113537815,113565677-113565774,113566413-113566501,113572014-113572058	669	4	Human/Mouse
CUFF.329098.3	CUFF.329098	0.154946	4	-	113537379-113537815,113565677-113565774,113566413-113566501,113566595-113567059	1089	4	Human/Mouse
CUFF.329271.1	CUFF.329271	0.888403	4	-	115177284-115177371,115198832-115199169	426	2	Human/Mouse
CUFF.329564.1	CUFF.329564	0.335914	4	+	116196704-116197007,116213800-116214042,116222203-116222325,116222636-116223392	1427	4	Human
CUFF.329564.2	CUFF.329564	0.13276	4	+	116196704-116197007,116213800-116214188	693	2
CUFF.329733.1	CUFF.329733	0.151381	4	+	116247777-116248443,116249548-116249945	1065	2
CUFF.329872.1	CUFF.329872	0.773854	4	-	118653567-118653590,118653796-118654085	314	2	Human/Mouse
CUFF.329933.1	CUFF.329933	0.864961	4	+	118798587-118798611,118803868-118804165	323	2	Human/Mouse
CUFF.330144.1	CUFF.330144	2.06522	4	-	120164033-120166376,120173339-120178534	7540	2	Human
CUFF.330376.1	CUFF.330376	1.56425	4	-	108779187-108779611,108784734-108784919,108787047-108787178,108790042-108790519	1221	4	Human
CUFF.330376.2	CUFF.330376	1.36457	4	-	108779187-108779611,108784734-108784919,108785355-108785917	1174	3	Human
CUFF.330615.1	CUFF.330615	0.552434	4	+	123532429-123532509,123544106-123544387	363	2	Human
CUFF.330689.2	CUFF.330689	0.271553	4	+	121117886-121119525,121119846-121120741	2536	2
CUFF.330815.1	CUFF.330815	0.348503	4	-	121309904-121310476,121311198-121311212	588	2	Human
CUFF.330842.1	CUFF.330842	3.24308	4	+	121331111-121331299,121332127-121332187	250	2
CUFF.330850.1	CUFF.330850	2.18823	4	+	114848298-114848385,114853464-114853555,114858163-114858224	242	3	Human/Mouse
CUFF.330856.1	CUFF.330856	0.234174	4	-	114865165-114865362,114865885-114866339	653	2	Human
CUFF.331158.1	CUFF.331158	0.873892	4	-	125018452-125018503,125018810-125019057	300	2	Human
CUFF.331395.1	CUFF.331395	1.54454	4	+	126357426-126357524,126366419-126366520,126392495-126392528	235	3	Human/Mouse
CUFF.331395.2	CUFF.331395	1.2916	4	+	126357426-126357524,126366419-126366655	336	2	Human/Mouse
CUFF.331395.3	CUFF.331395	1.74829	4	+	126357426-126357519,126366419-126366520,126392495-126392528	230	3	Human/Mouse
CUFF.331553.1	CUFF.331553	0.363661	4	-	127173797-127174310,127177150-127177327,127178847-127179338	1184	3
CUFF.331579.1	CUFF.331579	0.826512	4	-	127182059-127182388,127182994-127183085	422	2
CUFF.331931.1	CUFF.331931	1.10517	4	-	129085842-129086195,129094798-129094905	462	2	Human
CUFF.331982.1	CUFF.331982	0.314924	4	+	129673401-129673568,129674671-129675039	537	2
CUFF.332197.1	CUFF.332197	0.26612	4	+	110308276-110308327,110308740-110309624	937	2
CUFF.332226.1	CUFF.332226	0.217001	4	-	129723167-129723251,129723555-129724575	1106	2
CUFF.332281.1	CUFF.332281	1.22122	4	-	130871682-130871790,130927338-130927483,130943037-130943077	296	3	Human/Mouse
CUFF.332431.1	CUFF.332431	0.535419	4	-	110315588-110316051,110409466-110409493	492	2
CUFF.33252.1	CUFF.33252	0.950314	1	+	153633319-153635398,153635452-153635489	2118	2	Human/Mouse
CUFF.332917.1	CUFF.332917	0.453075	4	+	129942189-129942756,129983273-129983313	609	2	Human
CUFF.333164.1	CUFF.333164	0.924814	4	-	134007326-134009317,134009603-134010821	3211	2
CUFF.333182.1	CUFF.333182	0.616807	4	-	134069289-134069446,134083482-134083691	368	2	Human
CUFF.333182.2	CUFF.333182	0.60899	4	-	134069289-134069446,134083482-134083610,134084117-134084184	355	3	Human
CUFF.333256.1	CUFF.333256	0.260231	4	+	134384680-134385217,134386871-134386896	564	2	Mouse
CUFF.333566.1	CUFF.333566	0.173993	4	-	136019300-136019936,136020018-136020169	789	2	Human
CUFF.333586.1	CUFF.333586	1.63856	4	+	136949821-136950067,136951337-136951366	277	2	Human/Mouse
CUFF.333610.1	CUFF.333610	1.98533	4	+	137048913-137049052,137051202-137051700	639	2	Human
CUFF.333610.2	CUFF.333610	0.762845	4	+	137048913-137049052,137051202-137051590,137063512-137063685	703	3	Human
CUFF.333662.1	CUFF.333662	0.991968	4	-	137545691-137545900,137546118-137547755	1848	2
CUFF.333673.1	CUFF.333673	0.604259	4	+	137583735-137583760,137596620-137596674,137630127-137630362	317	3	Human/Mouse
CUFF.333711.2	CUFF.333711	0.479105	4	+	137064075-137064146,137082327-137082699	445	2	Human
CUFF.333851.2	CUFF.333851	1.13527	4	+	138977268-138977700,138978600-138979410	1244	2	Human
CUFF.333904.1	CUFF.333904	1.57609	4	+	138944126-138944389,138946281-138946329	313	2	Human
CUFF.333974.1	CUFF.333974	0.23987	4	+	139935205-139936036,139940387-139940449	895	2	Human
CUFF.333985.1	CUFF.333985	0.243817	4	-	139940425-139940467,139940777-139941703	970	2	Human
CUFF.334017.1	CUFF.334017	0.549712	4	-	139253968-139254132,139258666-139258795	295	2
CUFF.334213.1	CUFF.334213	1.30143	4	-	101512001-101512553,101512873-101512932	613	2
CUFF.334315.1	CUFF.334315	0.741591	4	+	136578217-136578406,136578693-136579178	676	2
CUFF.33449.1	CUFF.33449	0.572838	1	-	182039519-182041562,182042761-182043038,182068865-182068915	2373	3	Human
CUFF.334676.1	CUFF.334676	0.299786	4	+	142932152-142932519,142937559-142938185	995	2	Human
CUFF.334721.1	CUFF.334721	0.115814	4	-	143232594-143233197,143234011-143234332	926	2
CUFF.334735.1	CUFF.334735	0.844439	4	-	143370527-143370743,143372495-143372648	371	2	Human
CUFF.334781.2	CUFF.334781	1.03887	4	-	143377318-143380107,143380399-143380413	2805	2	Human
CUFF.334865.1	CUFF.334865	0.33663	4	+	138687528-138688421,138688511-138688656	1040	2	Human
CUFF.335126.1	CUFF.335126	1.17629	5	-	2162625-2163401,2167105-2167332	1005	2	Human
CUFF.335321.1	CUFF.335321	3.42781	4	+	142756194-142756261,142757641-142757693,142758914-142759136	344	3	Human/Mouse
CUFF.335373.1	CUFF.335373	0.749273	5	-	3599195-3599739,3605653-3606120	1013	2
CUFF.335441.1	CUFF.335441	1.03926	4	+	143022140-143022218,143156096-143156779	763	2	Human
CUFF.335522.1	CUFF.335522	1.19169	5	-	4158708-4158873,4163118-4163238	287	2	Human/Mouse
CUFF.335636.1	CUFF.335636	0.414325	5	-	4502818-4504289,4504886-4505031	1618	2
CUFF.335692.1	CUFF.335692	1.64085	5	-	4659584-4660281,4664839-4664988	848	2	Human
CUFF.335821.1	CUFF.335821	0.87508	5	+	5278209-5278907,5281685-5282663	1678	2
CUFF.336019.1	CUFF.336019	1.16399	5	-	6337771-6338003,6339063-6339102	273	2	Human/Mouse
CUFF.336242.1	CUFF.336242	0.957734	5	+	7215890-7215966,7218526-7218613,7220122-7220930	974	3	Human
CUFF.337099.1	CUFF.337099	1.50796	5	+	10316428-10316553,10319911-10320051	267	2	Human
CUFF.337501.2	CUFF.337501	0.994338	4	+	93829267-93835979,93836709-93836958,93837315-93838316	7965	3
CUFF.337574.1	CUFF.337574	0.164394	5	-	11560736-11560780,11560979-11561670	737	2
CUFF.337653.1	CUFF.337653	0.836626	5	-	11236375-11237652,11382502-11383968	2745	2
CUFF.338147.1	CUFF.338147	0.750256	5	+	13251330-13251794,13255587-13255705,13258431-13258503,13294750-13294900,13335390-13335437	856	5	Human
CUFF.338147.2	CUFF.338147	0.821963	5	+	13251330-13251831,13255587-13255705,13258431-13259590	1781	3
CUFF.338162.1	CUFF.338162	4.1794	5	+	13958795-13958852,13959414-13959556	201	2	Human/Mouse
CUFF.338269.1	CUFF.338269	1.28803	5	-	3804208-3804794,3806467-3806555	676	2	Human
CUFF.338344.1	CUFF.338344	0.714658	5	+	15435740-15435919,15436043-15437228	1366	2	Human
CUFF.338422.1	CUFF.338422	1.03637	5	-	3825429-3826127,3827017-3827041	724	2	Human/Mouse
CUFF.338581.1	CUFF.338581	0.432744	4	+	142209406-142209431,142210101-142211789	1715	2	Human/Mouse
CUFF.338718.1	CUFF.338718	0.668698	5	-	7500355-7500772,7501974-7502463	908	2
CUFF.33874.1	CUFF.33874	0.54475	1	-	182124499-182124651,182124728-182124911	337	2	Human
CUFF.338838.2	CUFF.338838	0.215116	5	+	15770398-15771633,15772911-15773701	2027	2
CUFF.339012.1	CUFF.339012	0.958082	5	+	16334676-16335080,16335590-16338613	3429	2
CUFF.339105.1	CUFF.339105	0.444018	5	-	17798091-17798468,17798767-17800382	1994	2
CUFF.339281.1	CUFF.339281	0.825238	5	-	19023287-19023546,19023950-19023979	290	2	Human/Mouse
CUFF.339310.1	CUFF.339310	1.96553	5	-	19490066-19490117,19573855-19573965,19574956-19575080	288	3	Human/Mouse
CUFF.339390.1	CUFF.339390	3.7664	5	-	17766720-17767930,17768109-17768674,17777173-17777241	1846	3	Human/Mouse
CUFF.339460.2	CUFF.339460	0.40093	5	-	20659844-20660222,20662274-20662443,20663233-20663685	1002	3	Human
CUFF.339460.3	CUFF.339460	0.4524	5	-	20662029-20662443,20663233-20663685	868	2	Human
CUFF.339884.2	CUFF.339884	73.6387	5	+	19096968-19097188,19097657-19097695,19098280-19098632,19101005-19101747	1356	4	Human/Mouse
CUFF.339921.1	CUFF.339921	12.3602	5	-	23100510-23100672,23101066-23101210	308	2	Human/Mouse
CUFF.340190.1	CUFF.340190	2.97279	5	+	19162053-19166238,19168908-19169497	4776	2	Human/Mouse
CUFF.34044.1	CUFF.34044	1.76455	1	-	184440530-184442401,184443087-184443154	1940	2	Human
CUFF.340896.1	CUFF.340896	13.3472	5	-	24709855-24710602,24711704-24711791	836	2	Human/Mouse
CUFF.341356.1	CUFF.341356	0.236942	5	-	32338340-32339060,32343978-32344006	750	2	Human/Mouse
CUFF.341410.1	CUFF.341410	1.77757	5	-	31975354-31975642,31989180-31989326,32011766-32011901	572	3	Human
CUFF.341642.1	CUFF.341642	0.258232	5	-	34300227-34300991,34302132-34302935	1569	2
CUFF.341823.2	CUFF.341823	0.300077	5	+	34496103-34498009,34498108-34498139	1939	2
CUFF.341863.1	CUFF.341863	0.273378	5	-	34530985-34533066,34533383-34533761	2461	2
CUFF.342108.1	CUFF.342108	1.03526	5	-	33411222-33412943,33413014-33413397	2106	2
CUFF.342195.1	CUFF.342195	1.55407	5	-	33458012-33458193,33463125-33464334	1392	2	Human
CUFF.342553.1	CUFF.342553	0.354216	5	+	38775130-38775454,38812169-38812195	352	2	Human/Mouse
CUFF.342632.1	CUFF.342632	1.82244	5	+	35948470-35948555,35951475-35953419,35954121-35954510	2421	3	Human
CUFF.342658.2	CUFF.342658	0.601098	5	-	31611100-31611630,31614937-31614975	570	2	Human
CUFF.342763.2	CUFF.342763	0.305983	5	-	39027349-39028607,39030189-39030888	1959	2
CUFF.343352.1	CUFF.343352	0.252457	5	-	42857054-42857566,42858109-42858232,42858933-42859005	710	3	Human
CUFF.343660.2	CUFF.343660	0.537372	5	+	45582758-45583086,45592007-45593200	1523	2
CUFF.343660.3	CUFF.343660	0.893662	5	+	45582758-45583086,45592007-45592093,45596731-45597334	1020	3
CUFF.343959.1	CUFF.343959	0.737152	5	-	37092964-37093409,37093727-37093754	474	2	Human
CUFF.34462.1	CUFF.34462	0.277625	1	+	188763967-188764050,188764219-188766648	2514	2
CUFF.345200.1	CUFF.345200	0.80217	5	-	52885893-52886506,52886845-52887091	861	2	Human
CUFF.345328.1	CUFF.345328	0.68557	5	-	53299070-53299900,53300909-53300918	841	2	Human/Mouse
CUFF.345470.2	CUFF.345470	0.391385	5	+	51524456-51527993,51528221-51528367	3685	2	Human
CUFF.345690.1	CUFF.345690	2.47547	5	-	49726305-49727535,49732854-49732935	1313	2
CUFF.345817.1	CUFF.345817	1.13372	5	+	52896209-52896267,53008493-53008569,53099382-53099467,53167871-53171451	3803	4	Human/Mouse
CUFF.346208.1	CUFF.346208	2.16092	5	+	36442696-36442793,36444155-36444412	356	2	Human
CUFF.348095.1	CUFF.348095	3.42137	5	-	64777365-64777419,64788592-64788732,64798094-64798162,64804000-64804232	498	4
CUFF.348095.2	CUFF.348095	1.51051	5	-	64788305-64788732,64798094-64798162,64804000-64804232	730	3
CUFF.348243.1	CUFF.348243	5.00575	5	+	65022910-65023724,65024403-65025603	2016	2
CUFF.34849.1	CUFF.34849	0.360827	1	+	192300056-192300362,192308940-192309208	576	2
CUFF.348621.1	CUFF.348621	0.740799	5	+	63017555-63017783,63034367-63034453,63053548-63054140	909	3	Human
CUFF.348629.1	CUFF.348629	0.45037	5	-	67830933-67831195,67859990-67862651	2925	2	Human
CUFF.348682.1	CUFF.348682	0.187539	5	+	68290181-68290599,68302750-68303064	734	2	Human
CUFF.348895.1	CUFF.348895	1.45229	5	+	63117486-63118384,63118504-63118884	1280	2	Human
CUFF.349012.1	CUFF.349012	0.345544	5	+	70137529-70137553,70147575-70148282	733	2	Human
CUFF.349037.1	CUFF.349037	0.660658	5	+	70181178-70181569,70182067-70182827	1153	2
CUFF.349119.2	CUFF.349119	0.325265	5	-	70142019-70142775,70143842-70144011	927	2	Human
CUFF.34912.1	CUFF.34912	0.415723	1	+	192661527-192661573,192666908-192667549	689	2	Human
CUFF.349154.1	CUFF.349154	0.547745	5	+	69879897-69879952,69880987-69881329	399	2	Human
CUFF.349197.1	CUFF.349197	0.595737	5	+	70892855-70892874,70939077-70939882	826	2	Human
CUFF.349280.2	CUFF.349280	0.231334	5	+	71316705-71316751,71317103-71318613	1558	2	Human
CUFF.349375.1	CUFF.349375	0.491928	5	+	71451498-71452186,71452863-71454767	2594	2	Human
CUFF.349411.2	CUFF.349411	1.03635	5	-	71478388-71478427,71479614-71480762	1189	2
CUFF.350498.1	CUFF.350498	1.07757	5	-	76610132-76612933,76626935-76627074	2942	2	Human
CUFF.350540.1	CUFF.350540	2.93604	5	-	76790786-76790916,76851336-76851501	297	2	Human/Mouse
CUFF.350602.1	CUFF.350602	0.442217	5	+	76958951-76959015,77044921-77044975,77118862-77119346	605	3	Human
CUFF.351485.1	CUFF.351485	0.321603	5	-	81106521-81107060,81107560-81107594	575	2	Human
CUFF.351750.1	CUFF.351750	1.44587	5	+	80644860-80644902,80682993-80683071,80685204-80685276,80778475-80778641,80791798-80794163	2728	5	Human/Mouse
CUFF.351750.2	CUFF.351750	0.653097	5	+	80654497-80654589,80682993-80683071,80685204-80685276,80791798-80794163	2611	4	Human/Mouse
CUFF.351977.1	CUFF.351977	0.493059	5	-	80687299-80687474,80687744-80688566	999	2
CUFF.352308.2	CUFF.352308	0.154824	5	-	83923873-83924943,83925055-83926153	2170	2
CUFF.352648.1	CUFF.352648	0.286708	5	-	85223305-85223406,85224789-85224932,85467686-85467813,85537879-85538042	538	4	Human/Mouse
CUFF.352648.2	CUFF.352648	0.286708	5	-	85223305-85223406,85224789-85224932,85304038-85304165,85537879-85538042	538	4	Human/Mouse
CUFF.352743.1	CUFF.352743	0.218667	5	-	84280877-84281325,84281622-84281659	487	2
CUFF.353047.1	CUFF.353047	0.302931	5	+	86246256-86246678,86256147-86256842	1119	2
CUFF.353065.1	CUFF.353065	4.84884	5	-	87602267-87602397,87613287-87613367	212	2	Human/Mouse
CUFF.353465.1	CUFF.353465	0.892106	5	+	89679664-89679704,89681117-89681228,89690028-89690309	435	3	Human/Mouse
CUFF.353636.1	CUFF.353636	1.04804	5	-	83458988-83459013,83460386-83460641	282	2	Human
CUFF.353640.1	CUFF.353640	0.343063	5	-	89743131-89743326,89743767-89743893,89749686-89749807	445	3	Human
CUFF.354007.1	CUFF.354007	0.377712	5	-	92224666-92225038,92227690-92228221	905	2	Mouse
CUFF.354070.1	CUFF.354070	0.626932	5	-	91830838-91830962,91833962-91834239	403	2
CUFF.354442.1	CUFF.354442	0.257361	5	-	92366139-92367182,92367452-92368433	2026	2
CUFF.354593.1	CUFF.354593	0.27068	5	-	94100044-94100078,94100153-94100668	551	2	Human/Mouse
CUFF.354667.1	CUFF.354667	0.598585	5	+	66473326-66473468,66473676-66473945	413	2
CUFF.354865.1	CUFF.354865	0.356048	5	-	94784696-94785373,94785967-94786162	874	2
CUFF.354868.1	CUFF.354868	0.327284	5	+	94901084-94901488,94905602-94906138	942	2	Human
CUFF.354973.1	CUFF.354973	3.27093	5	-	93819847-93820224,93829896-93829969	452	2	Human/Mouse
CUFF.35502.1	CUFF.35502	0.575175	1	+	198404143-198404465,198447055-198447153	422	2	Human
CUFF.355088.1	CUFF.355088	0.300575	5	+	95413808-95413843,95414464-95415470	1043	2
CUFF.355218.1	CUFF.355218	0.55089	5	-	95905098-95905135,95911991-95912118,95924026-95924394	535	3	Human
CUFF.355612.1	CUFF.355612	2.0869	5	+	98021626-98021707,98117372-98117511	222	2	Human/Mouse
CUFF.355816.1	CUFF.355816	0.624996	5	+	99430784-99430918,99503122-99503461,99614236-99615171	1411	3	Human
CUFF.356241.1	CUFF.356241	0.720467	5	+	100543997-100544110,100620594-100622036	1557	2	Human/Mouse
CUFF.356549.1	CUFF.356549	11.4001	5	+	94474926-94475109,94475274-94475305	216	2	Human
CUFF.356774.2	CUFF.356774	0.253129	5	-	103512335-103512995,103513251-103513284	695	2	Human/Mouse
CUFF.356860.1	CUFF.356860	0.415425	5	+	104009485-104009719,104011367-104011601	470	2
CUFF.356971.1	CUFF.356971	0.481929	5	+	105372351-105372460,105383801-105383949,105386178-105386290,105391560-105393204	2017	4	Human
CUFF.357806.1	CUFF.357806	0.508137	5	-	108380520-108381039,108381394-108381474	601	2	Human
CUFF.358016.1	CUFF.358016	0.616008	6	-	376103-376679,378093-378600	1085	2
CUFF.35848.1	CUFF.35848	0.416772	1	-	200182440-200182871,200184411-200184495	517	2	Human
CUFF.35848.3	CUFF.35848	0.292517	1	-	200182440-200182871,200197727-200197846	552	2	Human/Mouse
CUFF.35856.1	CUFF.35856	0.477888	1	+	200170916-200173566,200173716-200175660	4596	2
CUFF.358663.1	CUFF.358663	0.266164	6	+	2745917-2745997,2747124-2747447	405	2	Human
CUFF.358731.1	CUFF.358731	0.381244	6	-	3084807-3084862,3086217-3086825	665	2
CUFF.359200.1	CUFF.359200	0.368088	6	-	1976211-1976474,1977292-1977921	894	2	Human
CUFF.359390.1	CUFF.359390	0.910851	6	-	6737431-6737453,6751425-6751655	254	2	Human
CUFF.359516.1	CUFF.359516	0.655847	6	+	7380704-7380882,7383802-7383958	336	2	Human/Mouse
CUFF.359567.2	CUFF.359567	0.58707	6	+	7364439-7366634,7366983-7367002	2216	2	Human/Mouse
CUFF.359574.1	CUFF.359574	0.56093	6	-	6258650-6259199,6358298-6358630	883	2	Human/Mouse
CUFF.359631.1	CUFF.359631	0.788117	6	-	7472250-7472403,7472735-7472908	328	2	Human
CUFF.359816.1	CUFF.359816	7.88286	6	+	8574413-8574470,8576708-8576886	237	2	Human/Mouse
CUFF.359831.1	CUFF.359831	0.634652	6	+	8949140-8949409,8949476-8949516	311	2	Human/Mouse
CUFF.360324.1	CUFF.360324	0.504747	6	-	8556931-8560137,8560642-8560689	3255	2	Human
CUFF.360361.1	CUFF.360361	2.13235	6	-	10666771-10668148,10670816-10670869,10694764-10694850,10702181-10702314,10721880-10722163	1937	5
CUFF.360748.1	CUFF.360748	0.329088	6	-	13346513-13346977,13359749-13359779	496	2
CUFF.360950.1	CUFF.360950	0.899447	6	+	12712484-12712565,12712703-12712956	336	2	Human
CUFF.361019.1	CUFF.361019	2.02808	6	+	14538270-14538319,14545537-14545743	257	2	Human
CUFF.361648.2	CUFF.361648	0.675435	6	+	16878683-16879181,16879415-16881286	2371	2
CUFF.361743.1	CUFF.361743	0.272252	6	+	17758173-17758239,17760571-17760933	430	2	Human
CUFF.361756.1	CUFF.361756	0.507014	6	+	17451370-17451890,17452048-17452134,17452900-17453751,17454851-17456398	3008	4	Human
CUFF.361820.1	CUFF.361820	0.700157	6	+	17732864-17733193,17734053-17734084	362	2
CUFF.361927.1	CUFF.361927	0.660379	6	+	18526177-18527745,18549546-18549597	1621	2	Human
CUFF.361940.1	CUFF.361940	0.732511	6	+	18557242-18557307,18677171-18677554	450	2
CUFF.362951.2	CUFF.362951	0.333523	6	+	24374176-24374297,24377022-24377334	435	2	Human
CUFF.362967.1	CUFF.362967	0.933542	6	+	24129145-24129368,24231624-24231761	362	2	Human/Mouse
CUFF.362991.1	CUFF.362991	0.276542	6	+	24535069-24535298,24541573-24541739	397	2	Human/Mouse
CUFF.363047.1	CUFF.363047	0.336011	6	-	24883824-24884098,24890579-24890788	485	2
CUFF.36322.1	CUFF.36322	3.34026	1	-	202755492-202755573,202755946-202756074	211	2	Human
CUFF.363220.1	CUFF.363220	23.314	6	-	25126294-25126333,25130053-25130792	780	2	Human/Mouse
CUFF.363435.1	CUFF.363435	1.29365	6	-	27608672-27608797,27622988-27623160	299	2	Human/Mouse
CUFF.363729.1	CUFF.363729	0.391122	6	+	28707580-28708025,28710116-28710209,28710553-28711223	1211	3	Human/Mouse
CUFF.364596.1	CUFF.364596	0.837792	6	-	36816846-36816872,36816938-36817305	395	2	Human
CUFF.364752.1	CUFF.364752	0.868225	6	-	37458141-37458430,37459593-37459708,37488883-37489101	625	3	Human
CUFF.364783.1	CUFF.364783	0.363611	6	-	37645864-37647539,37720700-37720811,37726569-37726640	1860	3
CUFF.364909.1	CUFF.364909	0.342249	6	+	39063308-39063355,39063802-39065240	1487	2	Human
CUFF.364973.1	CUFF.364973	0.485584	6	-	39146155-39146229,39184458-39184570,39203226-39203527	490	3	Human
CUFF.364973.2	CUFF.364973	0.109412	6	-	39184104-39184570,39203226-39203527	769	2
CUFF.365252.1	CUFF.365252	1.69822	6	-	39985129-39986191,39990640-39990722,39998053-39998211	1305	3	Human
CUFF.365333.1	CUFF.365333	1.87393	6	+	40367755-40368469,40380949-40381023	790	2	Human
CUFF.36544.1	CUFF.36544	1.71651	1	-	204058024-204059013,204286229-204286389,204287292-204287486	1346	3	Human
CUFF.365882.1	CUFF.365882	0.634794	6	+	43276575-43276876,43277720-43278707	1290	2
CUFF.365892.1	CUFF.365892	0.439381	6	-	43312948-43313289,43326282-43326303	364	2	Human
CUFF.365929.1	CUFF.365929	0.811468	6	-	41873816-41875644,41877780-41877863	1913	2	Human
CUFF.366073.1	CUFF.366073	9.52612	6	+	41911537-41911622,41912513-41912659	233	2	Human
CUFF.366124.1	CUFF.366124	1.81066	6	-	44045107-44045479,44046989-44047108	493	2
CUFF.366718.2	CUFF.366718	0.10642	6	+	46795259-46795304,46795400-46796476	1123	2	Human
CUFF.366991.1	CUFF.366991	0.896059	6	+	48453551-48453654,48454630-48454949	424	2	Human
CUFF.367218.1	CUFF.367218	0.273873	6	+	46432533-46432631,46436343-46436908	665	2	Human
CUFF.367257.3	CUFF.367257	2.01852	6	-	49983833-49984794,49985126-49985193,49985491-49985603	1143	3	Human/Mouse
CUFF.367266.1	CUFF.367266	0.411247	6	-	50061900-50061946,50063691-50064196	553	2	Human
CUFF.367290.1	CUFF.367290	0.555833	6	-	50029454-50029587,50029664-50029993	464	2	Human/Mouse
CUFF.367341.1	CUFF.367341	2.48944	6	-	46558130-46558406,46562921-46562958	315	2	Human
CUFF.367346.1	CUFF.367346	0.818539	6	+	46563299-46563425,46602802-46604275	1601	2	Human
CUFF.367354.2	CUFF.367354	0.47364	6	+	49867389-49868036,49881644-49883041	2046	2
CUFF.367420.1	CUFF.367420	0.630275	6	-	42922026-42922294,42922695-42923977	1552	2	Human
CUFF.367497.1	CUFF.367497	0.288995	6	-	50406056-50406830,50406939-50407139	976	2	Mouse
CUFF.367757.1	CUFF.367757	0.580662	6	-	51341408-51341999,51347319-51347406	680	2	Human/Mouse
CUFF.367776.1	CUFF.367776	0.516698	6	-	51173491-51174755,51174888-51174983	1361	2	Human
CUFF.367896.1	CUFF.367896	0.225921	6	-	50147535-50148486,50148766-50149470	1657	2
CUFF.367896.2	CUFF.367896	0.150993	6	-	50147535-50148486,50151204-50151246	995	2	Human/Mouse
CUFF.367917.1	CUFF.367917	1.01153	6	+	51881246-51881312,51884362-51886047	1753	2	Human/Mouse
CUFF.367929.1	CUFF.367929	0.234412	6	+	51889806-51890322,51891747-51891824	595	2	Human
CUFF.36800.1	CUFF.36800	0.629376	1	-	206804873-206804950,206809288-206809458,206811232-206811294	312	3	Human/Mouse
CUFF.368185.1	CUFF.368185	0.664701	6	+	52055863-52056026,52062999-52063225	391	2	Human
CUFF.368189.1	CUFF.368189	1.59793	6	+	53404328-53404559,53404802-53404891	322	2	Mouse
CUFF.368424.1	CUFF.368424	3.13144	6	-	56227124-56227315,56231490-56231543	246	2
CUFF.368571.1	CUFF.368571	0.68695	6	+	56750971-56751043,56764625-56764786,56767386-56767435,56769419-56771508	2375	4
CUFF.368572.1	CUFF.368572	5.9678	6	-	55981891-55982020,55999771-55999852	212	2
CUFF.368771.1	CUFF.368771	0.78672	6	+	55825993-55826050,55831164-55831417	312	2
CUFF.368867.1	CUFF.368867	0.0932132	6	+	57744347-57744402,57744622-57746196	1631	2	Human
CUFF.369036.1	CUFF.369036	1.57762	6	+	58332944-58333451,58334016-58335259	1752	2
CUFF.369039.3	CUFF.369039	1.10199	6	-	58289778-58290593,58291664-58291699	852	2	Human
CUFF.369175.2	CUFF.369175	0.360569	6	+	62207546-62207832,62215317-62215448	419	2
CUFF.369331.1	CUFF.369331	1.03209	6	+	62969529-62971938,62975664-62976045	2792	2
CUFF.369416.1	CUFF.369416	0.933971	6	-	63399534-63399734,63402665-63402845	382	2	Human
CUFF.369675.1	CUFF.369675	0.824025	6	-	63487362-63489449,63489601-63490027	2515	2
CUFF.369705.1	CUFF.369705	0.453859	6	+	64258878-64259540,64260106-64260257	815	2
CUFF.369723.1	CUFF.369723	0.389644	6	-	65089677-65090152,65090625-65090771	623	2
CUFF.371187.1	CUFF.371187	0.127313	6	+	73531815-73532205,73534810-73535891	1473	2
CUFF.371234.1	CUFF.371234	0.294846	6	-	73782254-73782309,73782409-73783106	754	2	Human
CUFF.371315.2	CUFF.371315	0.583175	6	-	74416028-74417294,74418153-74418279	1394	2	Human/Mouse
CUFF.371319.1	CUFF.371319	0.338241	6	+	74601536-74601626,74606755-74608250	1587	2	Human
CUFF.37169.1	CUFF.37169	0.29252	1	-	208284145-208287405,208288423-208288559	3398	2	Human/Mouse
CUFF.371726.2	CUFF.371726	0.176356	6	-	76272206-76272788,76273326-76273440	698	2	Human
CUFF.371774.1	CUFF.371774	0.115988	6	-	76574578-76575127,76577456-76577621,76582306-76582438	849	3
CUFF.371800.1	CUFF.371800	0.29573	6	+	76653445-76653768,76654077-76654278	526	2	Human
CUFF.371811.1	CUFF.371811	0.757126	6	-	73536345-73536700,73632660-73632712	409	2	Human/Mouse
CUFF.372030.1	CUFF.372030	2.9005	6	-	77320061-77320279,77320667-77320717	270	2	Human
CUFF.372255.2	CUFF.372255	0.811713	6	+	77865653-77865730,77869464-77870294	909	2	Human
CUFF.372617.1	CUFF.372617	7.30911	6	+	79347859-79347904,79348679-79348866,79350032-79350431	634	3	Human
CUFF.372643.1	CUFF.372643	17.5438	6	-	79408020-79408137,79408601-79408652,79409003-79409089,79410158-79410255,79410746-79410793,79411202-79411496	698	6	Human
CUFF.372643.2	CUFF.372643	4.16871	6	-	79408020-79408137,79408601-79409089,79410158-79410255,79410746-79410794,79411202-79411207	760	5	Human
CUFF.372658.2	CUFF.372658	0.791309	6	+	79928944-79928998,79929096-79929469	429	2
CUFF.372738.1	CUFF.372738	0.702852	6	+	54325988-54326102,54327307-54327625	434	2
CUFF.373280.1	CUFF.373280	0.194557	6	+	83650063-83650152,83669224-83669844	711	2	Human
CUFF.373469.1	CUFF.373469	1.49483	6	-	52577246-52577304,52719432-52719665	293	2
CUFF.373472.2	CUFF.373472	4.50358	6	-	52590183-52590388,52655960-52656077	324	2
CUFF.373491.1	CUFF.373491	0.632613	6	-	85228596-85228676,85230905-85231269	446	2	Human/Mouse
CUFF.373675.1	CUFF.373675	0.260064	6	-	87596883-87597199,87602469-87602561	410	2	Human
CUFF.373889.1	CUFF.373889	0.2161	6	-	89426870-89427634,89427791-89428418	1393	2	Human
CUFF.374753.1	CUFF.374753	0.655573	6	+	93471041-93471141,93471629-93471965	438	2	Human/Mouse
CUFF.374767.1	CUFF.374767	0.208051	6	-	93503533-93504036,93507720-93508552	1337	2
CUFF.374794.1	CUFF.374794	1.10944	6	+	93877143-93877356,93878581-93878643	277	2	Human
CUFF.374875.1	CUFF.374875	0.646878	6	+	94295235-94295275,94335829-94335974,94357680-94357830	338	3	Human/Mouse
CUFF.374992.1	CUFF.374992	0.252843	6	+	94656598-94657657,94658275-94658302	1088	2	Human/Mouse
CUFF.375314.1	CUFF.375314	0.277636	6	-	95766736-95766801,95773212-95774094	949	2	Human
CUFF.375846.1	CUFF.375846	0.230834	6	+	97391993-97392044,97559231-97559348,97631222-97631767,97635067-97635497	1147	4	Human
CUFF.375846.2	CUFF.375846	0.338608	6	+	97391993-97392044,97559231-97559348,97631222-97631834	783	3	Human
CUFF.375846.3	CUFF.375846	0.293043	6	+	97633716-97633757,97633985-97634067,97635067-97635497	556	3	Human/Mouse
CUFF.375931.1	CUFF.375931	0.209096	6	+	98537948-98538102,98538510-98539088	734	2	Human
CUFF.376056.1	CUFF.376056	0.950164	6	-	96144522-96146914,96149314-96149438,96161891-96162002,96162117-96162285	2799	4	Human/Mouse
CUFF.376056.2	CUFF.376056	1.52323	6	-	96144522-96146914,96149314-96149438,96161891-96162285	2913	3	Human
CUFF.376103.2	CUFF.376103	0.461228	6	+	99656270-99657001,99657194-99657220	759	2	Human
CUFF.376326.1	CUFF.376326	0.183613	6	-	97635728-97636458,97638022-97638153,97641377-97641532,97650215-97650294	1099	4	Human
CUFF.376326.2	CUFF.376326	0.998877	6	-	97635728-97636458,97641377-97641532,97650215-97650294	967	3	Human
CUFF.376967.1	CUFF.376967	0.261262	6	-	100640027-100640239,100641443-100641638	409	2
CUFF.377094.1	CUFF.377094	0.518958	6	-	104331919-104333198,104335317-104335742	1706	2	Human
CUFF.377752.1	CUFF.377752	9.79793	6	+	99479131-99479523,99480196-99481332	1530	2	Human/Mouse
CUFF.377752.2	CUFF.377752	4.0041	6	+	99479131-99479523,99480196-99480362,99481556-99488407	7412	3	Human/Mouse
CUFF.377771.1	CUFF.377771	0.737551	6	-	104534189-104535705,104546056-104546208,104546545-104546642	1768	3	Human/Mouse
CUFF.377817.1	CUFF.377817	1.04969	6	-	104549395-104549576,104568845-104568999,104601683-104601717	372	3	Human/Mouse
CUFF.377985.1	CUFF.377985	0.468002	6	+	101773369-101773456,101774458-101774542,101787902-101788724	996	3	Human
CUFF.377985.2	CUFF.377985	0.336344	6	+	101773405-101773456,101774458-101775446	1041	2	Human
CUFF.378500.1	CUFF.378500	0.635864	6	-	109376685-109376730,109381083-109381202,109387551-109387665	281	3	Human
CUFF.379546.1	CUFF.379546	0.443557	6	-	116104917-116104984,116110236-116110726	559	2	Human
CUFF.379733.1	CUFF.379733	2.30333	6	+	110652560-110652741,110734718-110736396	1861	2	Human/Mouse
CUFF.380340.1	CUFF.380340	1.84056	6	-	120235880-120237337,120345578-120345849	1730	2	Human
CUFF.381838.2	CUFF.381838	0.322843	6	+	125389796-125390325,125390622-125392521	2430	2
CUFF.382698.1	CUFF.382698	0.247489	6	-	131319197-131320098,131476867-131476988,131541292-131541910	1643	3
CUFF.383740.1	CUFF.383740	0.237922	6	-	135925966-135926261,135926716-135927232	813	2	Human
CUFF.383886.1	CUFF.383886	0.278942	6	+	135726413-135726565,135735952-135736261	463	2	Human
CUFF.383886.2	CUFF.383886	0.249815	6	+	135726515-135726559,135830065-135831873	1854	2	Human
CUFF.383897.1	CUFF.383897	0.450518	6	-	137466167-137466538,137467124-137467229	478	2	Human
CUFF.383926.2	CUFF.383926	0.194734	6	-	131624237-131625536,131641103-131643854	4052	2
CUFF.385678.1	CUFF.385678	0.29407	6	-	143895498-143895685,143901685-143901929	433	2	Human
CUFF.385797.1	CUFF.385797	0.446836	6	-	144406992-144407426,144418330-144418539	645	2
CUFF.386221.1	CUFF.386221	0.624187	6	-	146180560-146180722,146181744-146181893	313	2
CUFF.386225.1	CUFF.386225	0.466466	6	+	146500645-146500881,146501265-146501381	354	2	Human
CUFF.386461.1	CUFF.386461	5.57797	6	+	147752781-147753355,147754583-147757422	3415	2
CUFF.386724.1	CUFF.386724	1.45101	6	-	148737525-148737722,148743324-148743431	306	2	Human
CUFF.387548.1	CUFF.387548	0.997052	6	+	151175210-151175376,151175992-151176157,151177714-151177771	391	3	Human
CUFF.387548.2	CUFF.387548	0.202983	6	+	151175399-151175482,151175992-151177203	1296	2	Human
CUFF.388061.1	CUFF.388061	0.104058	6	-	152817097-152817473,152817992-152819084	1470	2
CUFF.388345.1	CUFF.388345	0.582719	6	-	154501282-154502520,154508766-154508820	1294	2	Human/Mouse
CUFF.388349.2	CUFF.388349	0.164692	6	+	154573913-154574841,154575117-154576103	1916	2
CUFF.388351.1	CUFF.388351	0.184404	6	-	154574004-154575282,154575866-154576261	1675	2
CUFF.388381.1	CUFF.388381	0.889357	6	-	154688236-154688282,154703361-154703760	447	2
CUFF.388398.1	CUFF.388398	1.46854	6	-	154790719-154790790,154792198-154792437	312	2	Human
CUFF.388912.1	CUFF.388912	3.0775	6	-	156399236-156399995,156400837-156401000	924	2	Human
CUFF.389299.1	CUFF.389299	0.175672	6	-	149261816-149262195,149262315-149262326,149262416-149262433,149262584-149263009	836	4
CUFF.389577.1	CUFF.389577	0.317402	7	+	2483788-2483830,2484840-2485521	725	2	Human
CUFF.389589.1	CUFF.389589	3.30676	7	-	2429396-2429638,2440317-2440410	337	2
CUFF.389618.1	CUFF.389618	0.298331	7	-	3113585-3113764,3133692-3133824,3137814-3138016,3139790-3139845	572	4	Human
CUFF.389712.1	CUFF.389712	0.231145	7	+	4374185-4374372,4376966-4377296	519	2
CUFF.389807.1	CUFF.389807	0.619381	7	-	2908525-2910084,2910193-2910378	1746	2
CUFF.389853.1	CUFF.389853	0.610582	7	+	4885272-4889169,4907484-4907502	3917	2
CUFF.389930.1	CUFF.389930	1.3858	7	+	4525830-4525871,4587208-4588505	1340	2	Human/Mouse
CUFF.389966.1	CUFF.389966	0.370388	7	+	5810605-5810669,5813764-5814400	702	2
CUFF.389967.1	CUFF.389967	1.69532	7	+	2163089-2164653,2164885-2165483	2164	2
CUFF.390372.1	CUFF.390372	1.47751	7	-	8168103-8171130,8171650-8171757	3136	2	Human/Mouse
CUFF.390440.2	CUFF.390440	1.44579	7	+	9322974-9323177,9325864-9325913	254	2	Human
CUFF.390631.1	CUFF.390631	0.534278	7	-	11332953-11333378,11399908-11399959,11433856-11434064	687	3	Human
CUFF.390721.2	CUFF.390721	0.307741	7	-	12329638-12331306,12331769-12331912	1813	2	Human
CUFF.391022.1	CUFF.391022	0.178395	6	-	153990023-153990320,153994419-153994800	680	2
CUFF.391084.2	CUFF.391084	5.02549	7	-	12189441-12190461,12191089-12191142	1075	2	Human/Mouse
CUFF.391173.1	CUFF.391173	0.342525	7	-	13618736-13619229,13622890-13622918	523	2	Human/Mouse
CUFF.391229.1	CUFF.391229	0.196517	7	-	5217471-5217750,5217848-5219501	1934	2
CUFF.391281.1	CUFF.391281	1.47927	7	+	13826451-13826493,13847533-13848619	1130	2	Human
CUFF.391388.1	CUFF.391388	1.44863	7	+	14169233-14169291,14173449-14173646	257	2	Human/Mouse
CUFF.391441.1	CUFF.391441	1.5734	6	+	154053354-154054007,154054265-154055517	1907	2
CUFF.392157.2	CUFF.392157	1.10471	7	+	16179273-16179392,16179948-16182991	3164	2	Human/Mouse
CUFF.392302.1	CUFF.392302	1.08717	7	+	17804759-17805437,17806537-17806769	912	2	Human
CUFF.392416.1	CUFF.392416	0.125321	7	+	19060037-19060518,19060788-19061359	1054	2	Human/Mouse
CUFF.392958.1	CUFF.392958	2.70348	7	-	22478861-22478944,22479792-22479999	292	2	Human/Mouse
CUFF.392958.2	CUFF.392958	21.5468	7	-	22478861-22478944,22479934-22480056	207	2	Human/Mouse
CUFF.393161.1	CUFF.393161	1.11234	7	+	23062987-23063087,23065155-23065255,23068011-23068869	1061	3	Human
CUFF.393246.1	CUFF.393246	2.18439	7	+	19318136-19318188,19320279-19320423,19366754-19366816	261	3	Human/Mouse
CUFF.393382.1	CUFF.393382	0.377932	7	-	24393196-24393499,24406093-24406180	392	2
CUFF.393404.1	CUFF.393404	0.252828	7	-	24497413-24497478,24497837-24498289	519	2	Human
CUFF.393488.2	CUFF.393488	0.484591	7	-	19356437-19356808,19356945-19356998	426	2	Human/Mouse
CUFF.393950.1	CUFF.393950	1.95506	7	-	21421320-21422283,21451491-21451822	1296	2	Human
CUFF.394390.1	CUFF.394390	1.2672	7	-	29729882-29729958,29746414-29746534,29746922-29747110	387	3
CUFF.394390.2	CUFF.394390	0.376722	7	-	29732255-29732747,29746414-29746757,29746922-29746997	913	3	Human
CUFF.394652.1	CUFF.394652	6.63736	7	+	30915060-30915142,30925852-30927612	1844	2	Human/Mouse
CUFF.394687.1	CUFF.394687	0.746048	7	-	31817797-31817931,31819387-31819645	394	2
CUFF.394740.1	CUFF.394740	41.1102	6	-	151929629-151930087,152037540-152037707,152159535-152159622	715	3	Human
CUFF.394997.1	CUFF.394997	0.609271	7	+	34723234-34723307,34727439-34728950	1586	2	Human
CUFF.395349.1	CUFF.395349	0.321681	7	+	36566466-36566487,36568227-36568631	427	2	Human/Mouse
CUFF.395352.1	CUFF.395352	0.91822	7	-	36501404-36502631,36513046-36513167	1350	2	Human
CUFF.395352.2	CUFF.395352	0.751107	7	-	36501404-36502631,36503316-36503446,36513046-36513165	1479	3	Human
CUFF.395374.1	CUFF.395374	0.444673	7	-	36173318-36173699,36177563-36177602	422	2
CUFF.395461.1	CUFF.395461	0.370899	7	-	37213529-37214099,37214470-37214801,37240909-37240972	967	3	Human
CUFF.395461.2	CUFF.395461	0.327882	7	-	37214359-37214801,37240909-37240972	507	2	Human
CUFF.395599.1	CUFF.395599	0.589138	7	+	37655977-37656154,37658854-37659817	1142	2	Human
CUFF.395641.1	CUFF.395641	2.24472	7	-	37093059-37096391,37096727-37097477	4084	2
CUFF.396160.1	CUFF.396160	0.291933	7	+	39685669-39686188,39688734-39688858	645	2	Human
CUFF.396237.2	CUFF.396237	0.447384	7	-	40338772-40339100,40340439-40340488	379	2	Human
CUFF.396407.1	CUFF.396407	0.293881	7	+	41640950-41641019,41641314-41641885	642	2
CUFF.396426.1	CUFF.396426	1.50796	7	-	41975318-41975350,41975511-41975744	267	2	Human
CUFF.396429.1	CUFF.396429	0.337909	7	+	42025597-42025781,42027136-42027508	558	2	Human
CUFF.396653.1	CUFF.396653	0.840321	7	-	43065071-43065217,43102192-43102311,43102605-43102708	371	3	Human
CUFF.396653.2	CUFF.396653	0.28104	7	-	43101914-43102311,43102605-43102708	502	2
CUFF.396868.1	CUFF.396868	0.132944	7	-	43645126-43646848,43647507-43647650	1867	2	Human
CUFF.396915.1	CUFF.396915	0.428013	7	+	43769685-43771490,43771780-43771824	1851	2
CUFF.397599.1	CUFF.397599	0.259782	7	+	48192962-48192987,48196102-48196776	701	2	Human
CUFF.397730.1	CUFF.397730	0.434363	7	-	48804495-48805359,48808573-48808638	931	2	Human
CUFF.397742.1	CUFF.397742	1.24647	7	+	39211288-39211417,39213144-39213254,39214206-39214280,39217009-39217149,39218464-39218866	860	5	Human/Mouse
CUFF.397742.2	CUFF.397742	0.650961	7	+	39211288-39213254,39214206-39214280,39217009-39217149,39218472-39218866	2578	4	Human/Mouse
CUFF.397855.1	CUFF.397855	0.336708	7	-	17988219-17988522,17988794-17989354	865	2	Human
CUFF.397973.1	CUFF.397973	8.08172	7	-	46945755-46948206,46948246-46949977	4184	2	Human
CUFF.398125.1	CUFF.398125	1.30016	7	+	50188132-50188231,50193154-50193222,50198729-50199160	601	3
CUFF.398203.1	CUFF.398203	0.308945	7	+	47070749-47070948,47072683-47073199	717	2	Human
CUFF.398417.1	CUFF.398417	0.534002	7	-	52588857-52588899,52592150-52592544	438	2
CUFF.398485.1	CUFF.398485	0.806843	7	+	52636524-52636780,52636870-52636921	309	2
CUFF.398518.2	CUFF.398518	8.94389	7	+	52416933-52418080,52430212-52433177	4114	2	Human/Mouse
CUFF.398768.1	CUFF.398768	0.269049	7	-	54256984-54257850,54259476-54259517	909	2	Human/Mouse
CUFF.398775.1	CUFF.398775	29.9173	7	-	28743502-28743523,28750331-28750375,28755543-28755595,28758317-28758480	284	4
CUFF.398995.1	CUFF.398995	15.0707	7	+	50016285-50016620,50017897-50018742	1182	2	Human
CUFF.400212.1	CUFF.400212	0.227698	7	+	59979033-59979082,59979690-59980080	441	2	Human
CUFF.400425.1	CUFF.400425	0.286946	7	+	60612236-60613284,60613376-60613754	1428	2
CUFF.400621.2	CUFF.400621	0.102232	7	-	59040256-59040721,59208358-59208872	981	2
CUFF.400624.1	CUFF.400624	0.214665	7	+	59040461-59040714,59208351-59208563	467	2	Human
CUFF.401105.1	CUFF.401105	1.3082	7	-	63765119-63766411,63771630-63771862	1526	2	Human
CUFF.401302.1	CUFF.401302	0.330163	7	+	64039931-64040163,64040597-64041283	920	2	Human
CUFF.401730.1	CUFF.401730	0.303304	7	-	62137821-62137828,62138786-62139349	572	2	Mouse
CUFF.402198.1	CUFF.402198	0.266953	7	-	68437102-68437464,68443402-68444503	1465	2	Human
CUFF.402199.1	CUFF.402199	0.31795	7	+	68417769-68417823,68423856-68423954,68443397-68447024	3782	3	Human
CUFF.402365.2	CUFF.402365	0.19043	7	+	69931964-69933817,69934909-69935284	2230	2	Human
CUFF.403697.1	CUFF.403697	0.434178	7	-	72964222-72964884,72966700-72966762,72969055-72969100	772	3	Human/Mouse
CUFF.404398.1	CUFF.404398	1.19602	7	+	80090274-80090312,80097712-80098646	974	2
CUFF.405019.2	CUFF.405019	1.92879	7	+	83582172-83582243,83585502-83585649,83589405-83589474,83589607-83589735,83590513-83590703,83592231-83592436	816	6	Human
CUFF.405019.3	CUFF.405019	11.5354	7	+	83582172-83582243,83585502-83585649,83589405-83589474,83590513-83590703,83592231-83592436	687	5	Human
CUFF.405381.1	CUFF.405381	0.310239	7	+	86576322-86576752,86577845-86578011	598	2
CUFF.405841.1	CUFF.405841	0.1553	7	+	89077902-89078419,89101045-89101083	557	2	Human/Mouse
CUFF.405946.1	CUFF.405946	1.82144	7	+	82524241-82524260,82529334-82529633	320	2
CUFF.405969.1	CUFF.405969	0.323285	7	-	89880462-89880518,89891177-89891878	759	2	Human/Mouse
CUFF.406091.1	CUFF.406091	0.612111	7	+	90924316-90924727,90925460-90925486	439	2
CUFF.406217.1	CUFF.406217	0.239937	7	+	91354531-91354695,91354902-91355285	549	2	Human/Mouse
CUFF.406275.1	CUFF.406275	0.599646	7	-	91551356-91551523,91552904-91553069,91555895-91556184,91610481-91610558,91613438-91613470,91614163-91614338	911	6	Human/Mouse
CUFF.406275.2	CUFF.406275	0.22523	7	-	91551356-91551523,91552904-91553069,91555895-91556184,91610508-91610558,91613438-91613470,91614163-91614338	884	6	Human/Mouse
CUFF.407315.1	CUFF.407315	1.14724	7	+	95396585-95397993,95398341-95398512	1581	2	Human/Mouse
CUFF.407618.1	CUFF.407618	0.672292	7	-	98631961-98632377,98642600-98642627	445	2	Human/Mouse
CUFF.407753.1	CUFF.407753	3.44979	7	-	98830134-98830735,98831117-98831146	632	2
CUFF.408378.1	CUFF.408378	0.229961	7	-	100605011-100605742,100606665-100606842	910	2	Human
CUFF.408426.1	CUFF.408426	0.348969	7	-	92984492-92984519,92984572-92984964	421	2	Human
CUFF.408739.1	CUFF.408739	5.12968	7	+	102526762-102526844,102561752-102562313	645	2	Human/Mouse
CUFF.4093.1	CUFF.4093	0.633349	1	+	20957640-20958067,21143973-21144249	705	2
CUFF.409766.1	CUFF.409766	0.419079	7	+	106107713-106108115,106108688-106109467	1183	2
CUFF.409803.1	CUFF.409803	0.342893	7	+	106155683-106155820,106171096-106171721	764	2	Human
CUFF.409827.1	CUFF.409827	0.22419	7	-	106166054-106166940,106167201-106167480	1167	2	Human
CUFF.410698.1	CUFF.410698	0.321187	7	+	109518015-109518221,109527426-109527593,109529339-109529387	424	3	Mouse
CUFF.41077.1	CUFF.41077	0.840194	1	+	232726041-232726246,232792268-232793025,232955551-232955714	1128	3	Human/Mouse
CUFF.41077.2	CUFF.41077	0.630997	1	+	232726041-232726246,232792268-232793025,232851297-232851397	1065	3	Human/Mouse
CUFF.411133.1	CUFF.411133	0.277135	7	+	110109964-110110135,110279330-110279847	690	2	Human
CUFF.412012.1	CUFF.412012	0.299843	7	+	120774147-120774340,120776507-120777008	696	2	Human
CUFF.412475.1	CUFF.412475	0.726489	7	+	123653044-123653389,123654679-123654775,123654976-123655176,123655282-123655288	651	4	Human/Mouse
CUFF.412475.2	CUFF.412475	0.345062	7	+	123653044-123653389,123654679-123655176,123655282-123655288	851	3	Human
CUFF.412475.3	CUFF.412475	0.248992	7	+	123653783-123655176,123670885-123671148	1658	2
CUFF.412476.1	CUFF.412476	1.11119	7	+	123846323-123846496,123848946-123849116	345	2	Human
CUFF.412583.1	CUFF.412583	9.69316	7	-	123999292-123999484,124000834-124001046,124001455-124001479	431	3	Human/Mouse
CUFF.412583.2	CUFF.412583	6.88315	7	-	124000130-124001046,124001328-124001359	949	2
CUFF.412717.1	CUFF.412717	0.419964	7	+	125778043-125778201,125779097-125779354	417	2	Human
CUFF.413144.3	CUFF.413144	0.721027	7	-	128649734-128650651,128656532-128656947	1334	2
CUFF.413320.2	CUFF.413320	0.574257	7	+	129707032-129708575,129708680-129711472	4337	2
CUFF.413436.1	CUFF.413436	7.00375	7	+	130204953-130205033,130213463-130213560,130214023-130214081	238	3	Human/Mouse
CUFF.413436.2	CUFF.413436	2.50427	7	+	130204971-130205033,130213463-130213560,130214154-130214219	227	3	Human/Mouse
CUFF.413566.1	CUFF.413566	0.557116	7	+	117846043-117846121,117847230-117847415,117847532-117847689,117851940-117853722	2206	4	Human/Mouse
CUFF.413566.2	CUFF.413566	0.899673	7	+	117846043-117846121,117847230-117847415,117847532-117848418	1152	3	Human/Mouse
CUFF.413566.3	CUFF.413566	0.446909	7	+	117846043-117846121,117847230-117847310,117847532-117847689,117851940-117853722	2101	4	Human/Mouse
CUFF.413612.1	CUFF.413612	3.44343	7	-	130838535-130838618,130838856-130839199	428	2
CUFF.414090.1	CUFF.414090	1.44918	7	-	134463325-134463428,134465561-134465937	481	2	Human
CUFF.414479.1	CUFF.414479	0.791675	8	+	2400662-2400767,2401267-2402807	1647	2	Human/Mouse
CUFF.414484.2	CUFF.414484	0.248171	7	+	134694263-134694294,134703978-134704915	970	2
CUFF.414690.1	CUFF.414690	1.6786	8	-	3471415-3471588,3472084-3472157	248	2
CUFF.414730.1	CUFF.414730	0.186488	8	-	1223680-1224653,1224969-1226983	2989	2
CUFF.414824.1	CUFF.414824	1.89951	8	+	4049915-4049939,4050474-4050668	220	2	Human
CUFF.414921.1	CUFF.414921	0.247829	8	+	5179647-5179890,5180061-5180313	497	2
CUFF.415054.1	CUFF.415054	0.342887	8	-	6135378-6135875,6150980-6151109	628	2	Human
CUFF.415412.1	CUFF.415412	0.641257	8	-	8383451-8383840,8461962-8462065	494	2	Human/Mouse
CUFF.415412.2	CUFF.415412	0.505369	8	-	8453333-8454023,8461962-8462088	818	2	Human/Mouse
CUFF.415778.1	CUFF.415778	0.357519	8	-	12140322-12140917,12152313-12152367	651	2	Human/Mouse
CUFF.415778.2	CUFF.415778	0.167279	8	-	12140322-12140912,12150191-12150531	932	2	Human
CUFF.415838.1	CUFF.415838	0.451742	8	-	12166436-12168553,12170951-12171043,12200974-12201198,12237506-12237703,12269925-12270082,12297283-12297371,12309386-12309560,12328103-12328259	3213	8	Human
CUFF.415838.2	CUFF.415838	0.947558	8	-	12200910-12201198,12237506-12237703,12269925-12270082,12297283-12297371,12309386-12309560,12328103-12328259	1066	6	Human
CUFF.415873.1	CUFF.415873	0.783213	8	-	9735625-9736343,9767470-9767539,9870897-9871034	927	3	Human/Mouse
CUFF.415876.1	CUFF.415876	0.344858	8	+	12994629-12995031,13027809-13027871	466	2
CUFF.415929.1	CUFF.415929	0.309397	8	+	10247512-10248819,10442270-10442340	1379	2
CUFF.415976.1	CUFF.415976	0.421707	8	+	13188974-13189026,13190204-13190303,13291351-13291646	449	3	Human/Mouse
CUFF.415976.2	CUFF.415976	1.47133	8	+	13188974-13189026,13190204-13190303,13271577-13271664	241	3	Human/Mouse
CUFF.416351.1	CUFF.416351	0.229042	8	+	15740074-15740284,15740677-15740987	522	2
CUFF.416538.1	CUFF.416538	0.471541	8	+	12674632-12676526,12676955-12677252	2193	2
CUFF.416635.2	CUFF.416635	170.414	7	-	132160316-132161582,132161801-132161906,132164445-132164509	1438	3	Human/Mouse
CUFF.416691.1	CUFF.416691	0.440317	7	+	132103423-132103722,132106282-132106362,132107523-132109269	2128	3	Human
CUFF.416691.2	CUFF.416691	0.833908	7	+	132103423-132103722,132106282-132109269	3288	2	Human
CUFF.416790.1	CUFF.416790	0.673998	8	-	946992-947654,947751-947966,951794-951961	1047	3	Human
CUFF.417412.1	CUFF.417412	0.370442	8	-	18160322-18160704,18164674-18164924	634	2	Human
CUFF.417571.1	CUFF.417571	0.464583	8	-	15045303-15048462,15048752-15049306	3715	2
CUFF.417806.1	CUFF.417806	0.269333	8	+	19034720-19035061,19036270-19036443,19041240-19042089	1366	3	Human/Mouse
CUFF.417806.2	CUFF.417806	0.542798	8	+	19034720-19035051,19036270-19036894	957	2	Human/Mouse
CUFF.417850.1	CUFF.417850	0.49141	8	+	15113224-15113496,15113809-15115134	1599	2
CUFF.41832.1	CUFF.41832	0.682894	1	-	236383903-236384978,236385312-236386796	2561	2	Human
CUFF.4186.1	CUFF.4186	0.599828	1	+	23677840-23678579,23682842-23685711	3610	2
CUFF.419609.1	CUFF.419609	0.384859	8	-	30422766-30425290,30427288-30427406	2644	2	Human
CUFF.419609.2	CUFF.419609	0.523903	8	-	30422766-30425290,30428624-30428687	2589	2	Human
CUFF.419749.1	CUFF.419749	0.439484	8	-	31089028-31089089,31095595-31095939	407	2	Human
CUFF.419833.1	CUFF.419833	0.164308	8	+	31267616-31267972,31268278-31268457	537	2	Human/Mouse
CUFF.419846.1	CUFF.419846	0.234098	8	+	31841819-31841849,31854778-31855656	910	2
CUFF.420016.1	CUFF.420016	1.27788	8	+	33080150-33080309,33083832-33084200	529	2	Human/Mouse
CUFF.420133.3	CUFF.420133	0.316665	8	-	31474189-31474817,31474913-31475772	1489	2
CUFF.420217.1	CUFF.420217	1.56463	8	-	33823396-33824678,33927855-33928371	1800	2	Human
CUFF.420306.1	CUFF.420306	1.54868	8	+	33608158-33608246,33608395-33608557,33679369-33681456	2340	3	Human/Mouse
CUFF.420306.2	CUFF.420306	0.794271	8	+	33608158-33608246,33608395-33608557,33679369-33679453,33748066-33749257	1529	4	Human/Mouse
CUFF.42066.1	CUFF.42066	9.07546	1	+	236902400-236902460,236981869-236981977,237087233-237087274,237118905-237118946	254	4	Human/Mouse
CUFF.420988.1	CUFF.420988	5.1404	8	-	32358396-32358514,32358680-32358765	205	2	Human
CUFF.421500.1	CUFF.421500	2.15255	8	-	41144486-41144825,41146163-41146281,41146518-41146575,41159030-41159301	789	4
CUFF.421558.2	CUFF.421558	1.62958	8	+	41758632-41758740,41759469-41760183	824	2	Human
CUFF.42185.1	CUFF.42185	0.363285	1	+	237933751-237934053,237953146-237953190	348	2	Human/Mouse
CUFF.422203.1	CUFF.422203	0.674516	8	-	40919759-40919869,41045033-41045701	780	2
CUFF.422906.1	CUFF.422906	1.52268	8	-	44427984-44428762,44512402-44512623	1001	2
CUFF.422952.1	CUFF.422952	1.50005	8	-	44270770-44270777,44312657-44313422	774	2
CUFF.423058.1	CUFF.423058	10.0381	8	+	44371598-44371674,44449420-44449560	218	2
CUFF.423383.1	CUFF.423383	0.164167	8	+	39276068-39277702,39280610-39286346	7372	2	Human
CUFF.423968.1	CUFF.423968	2.53436	8	-	56042877-56042959,56044270-56044410	224	2
CUFF.424360.1	CUFF.424360	0.387126	8	+	56906875-56907734,56908124-56908871	1608	2
CUFF.42440.1	CUFF.42440	1.1323	1	-	239793848-239793908,239956933-239957163	292	2	Human
CUFF.424412.1	CUFF.424412	0.196514	8	-	57340697-57341331,57362540-57362672	768	2
CUFF.424488.1	CUFF.424488	0.706628	8	+	58176139-58176190,58181783-58183391	1661	2
CUFF.424626.1	CUFF.424626	0.666952	8	+	58643037-58643082,58643885-58647736	3898	2	Human
CUFF.424958.1	CUFF.424958	0.436842	8	-	60467385-60467785,60657626-60657708	484	2	Human
CUFF.424958.2	CUFF.424958	0.436842	8	-	60467385-60467785,60511058-60511140	484	2	Human
CUFF.425011.1	CUFF.425011	0.752264	8	+	60876087-60876843,61084150-61084227,61087070-61087119,61126638-61127380	1628	4
CUFF.425552.1	CUFF.425552	1.28239	8	-	50577808-50579632,50579935-50581349	3240	2
CUFF.426169.1	CUFF.426169	0.350604	8	-	67287035-67287173,67287924-67288150	366	2
CUFF.426877.1	CUFF.426877	0.526205	8	-	73032794-73033342,73033478-73033649	721	2	Human/Mouse
CUFF.428260.1	CUFF.428260	0.89587	8	-	77788869-77788949,77791156-77792215	1141	2
CUFF.428865.1	CUFF.428865	0.367242	8	-	80672568-80672612,80672733-80673253	566	2
CUFF.429161.1	CUFF.429161	0.385141	8	-	81616701-81616760,81631282-81631590	369	2	Human
CUFF.4292.1	CUFF.4292	0.451403	1	-	22935807-22936495,22988495-22988551	746	2	Human
CUFF.430011.1	CUFF.430011	0.952134	8	-	86080838-86083182,86083658-86083787,86091734-86092066	2808	3	Human
CUFF.430018.1	CUFF.430018	0.407421	8	-	88141015-88142050,88142877-88143116	1276	2	Human
CUFF.430125.1	CUFF.430125	1.10094	8	+	88941551-88941575,88943530-88944245	741	2	Human/Mouse
CUFF.430395.2	CUFF.430395	0.806984	8	-	89699916-89699925,89700941-89701248	318	2	Mouse
CUFF.430616.1	CUFF.430616	0.385337	8	-	88019765-88019981,88020301-88021316	1233	2	Human
CUFF.431.1	CUFF.431	0.314234	1	+	6589227-6589282,6591435-6592141	763	2	Human
CUFF.431251.1	CUFF.431251	1.20272	8	-	93052732-93053357,93054000-93054146,93054291-93054388,93054485-93054500	887	4	Human/Mouse
CUFF.431251.2	CUFF.431251	2.02506	8	-	93052732-93053357,93054000-93054146,93054291-93054511	994	3
CUFF.431311.1	CUFF.431311	0.733035	8	-	93076271-93077080,93090375-93090547,93091197-93091515	1302	3	Human
CUFF.431457.1	CUFF.431457	0.234655	8	-	87638541-87639362,87675804-87675844	863	2	Human
CUFF.432251.1	CUFF.432251	0.820839	8	+	99236767-99236893,99237061-99237161,99370474-99370552	307	3	Human/Mouse
CUFF.43256.1	CUFF.43256	4.16937	1	-	245115036-245115253,245120448-245120691	462	2
CUFF.432753.1	CUFF.432753	0.477099	8	-	103536499-103537005,103558100-103558205,103558828-103558932	718	3	Human/Mouse
CUFF.432821.1	CUFF.432821	0.748579	8	-	103228320-103229045,103307540-103307667,103309219-103309226	862	3	Human/Mouse
CUFF.432821.2	CUFF.432821	1.54589	8	-	103306968-103307667,103413842-103413943	802	2	Human/Mouse
CUFF.43290.1	CUFF.43290	10.5263	1	-	245124244-245124334,245127085-245127213	220	2	Human/Mouse
CUFF.432944.1	CUFF.432944	0.750591	8	-	103668087-103668108,103668282-103668602	343	2
CUFF.433226.2	CUFF.433226	4.54902	8	+	103876655-103876720,103882888-103883061,103902242-103902275	274	3	Human
CUFF.433456.1	CUFF.433456	0.140626	8	+	106414228-106415089,106526592-106526816	1087	2	Human
CUFF.433545.1	CUFF.433545	1.12369	8	+	85350385-85351482,85352310-85352952	1741	2
CUFF.433805.1	CUFF.433805	2.39074	8	-	107666177-107666315,107783970-107784051,107826162-107826195	255	3	Human
CUFF.433824.1	CUFF.433824	1.74757	8	-	108197476-108198097,108198822-108199209	1010	2	Human
CUFF.434307.1	CUFF.434307	0.961869	8	-	110318567-110319268,110324498-110324633,110329776-110330004	1067	3	Human
CUFF.434334.1	CUFF.434334	0.851088	8	-	110544571-110546013,110546171-110548649	3922	2
CUFF.434559.1	CUFF.434559	0.352883	8	+	112766808-112767267,112788935-112788972	498	2
CUFF.434926.1	CUFF.434926	0.345914	8	-	114614483-114614491,114614792-114615415	633	2
CUFF.435256.1	CUFF.435256	0.524677	8	+	116352635-116352883,116369568-116369654	336	2	Human
CUFF.43539.1	CUFF.43539	0.258804	1	-	247883364-247883406,247884725-247885311	630	2	Human
CUFF.4356.1	CUFF.4356	0.344608	1	+	24539042-24539078,24540861-24541001,24541750-24542092	521	3	Human
CUFF.435672.1	CUFF.435672	0.509569	8	-	117908804-117910766,117998983-117999089	2070	2	Human
CUFF.436027.1	CUFF.436027	1.61415	8	+	118499475-118499802,118589890-118589965,118871562-118871686,119067663-119067722	589	4	Human
CUFF.436027.2	CUFF.436027	1.93005	8	+	118700723-118700831,118871562-118871686,119067663-119067722	294	3	Human
CUFF.436393.1	CUFF.436393	0.277729	8	+	90286858-90287008,90287294-90287946	804	2
CUFF.436742.1	CUFF.436742	0.513934	8	-	121382662-121383134,121383286-121385775	2963	2	Human
CUFF.436873.1	CUFF.436873	2.5052	8	+	121711785-121711860,121713231-121713365	211	2	Human
CUFF.436951.1	CUFF.436951	0.295738	8	-	121795587-121797302,121798953-121799056	1820	2
CUFF.436951.3	CUFF.436951	0.237114	8	-	121795587-121797305,121798953-121799033	1800	2
CUFF.436972.1	CUFF.436972	0.535085	8	-	119368613-119368876,119373168-119373317	414	2	Human
CUFF.436992.1	CUFF.436992	0.24173	8	+	121456027-121456209,121456436-121457069	817	2	Mouse
CUFF.436999.1	CUFF.436999	1.5005	8	-	121989588-121989697,122061437-122061568	242	2	Human/Mouse
CUFF.437037.1	CUFF.437037	0.859472	8	-	122432719-122432951,122435571-122435671	334	2	Human
CUFF.437107.1	CUFF.437107	0.286152	8	+	122408129-122408180,122431039-122431393	407	2	Human
CUFF.437566.1	CUFF.437566	0.270707	8	+	123612374-123612432,123619831-123620312	541	2	Human
CUFF.437577.1	CUFF.437577	0.583624	8	-	123644572-123645002,123668114-123668146	464	2	Human
CUFF.437796.1	CUFF.437796	0.199217	8	+	125152735-125153039,125157512-125157803	597	2
CUFF.438104.1	CUFF.438104	0.213113	8	-	126755060-126757521,126761056-126761137	2544	2
CUFF.438300.1	CUFF.438300	8.93621	8	-	124850401-124850727,124851794-124851831	365	2	Human
CUFF.438459.1	CUFF.438459	1.05392	8	-	128458631-128458744,128460303-128460443,128460730-128460932	458	3	Human/Mouse
CUFF.438662.1	CUFF.438662	8.43685	8	+	129327129-129327409,129334795-129335591	1078	2	Human/Mouse
CUFF.439237.1	CUFF.439237	0.762603	8	-	130441983-130442709,130451046-130451106	788	2	Human
CUFF.439749.1	CUFF.439749	1.05215	8	+	135055453-135055643,135208604-135208687,135212761-135212822	337	3	Human
CUFF.440137.1	CUFF.440137	0.211325	8	-	135125915-135126500,135133174-135133226	639	2	Human/Mouse
CUFF.440192.2	CUFF.440192	0.109922	8	-	136184976-136185011,136185137-136186347	1247	2
CUFF.440629.1	CUFF.440629	0.157334	8	+	137336881-137337057,137337340-137338249	1087	2
CUFF.441039.1	CUFF.441039	0.457796	8	-	139933504-139934265,139940545-139940634	852	2	Human
CUFF.441259.1	CUFF.441259	0.552846	8	+	141597559-141597657,141629493-141630909	1516	2	Human
CUFF.441259.2	CUFF.441259	0.752449	8	+	141597559-141597657,141629825-141630909	1184	2	Human
CUFF.441328.1	CUFF.441328	2.72571	8	-	141723246-141723498,141728382-141728689	561	2	Human/Mouse
CUFF.441533.1	CUFF.441533	0.927217	8	+	130202745-130202980,130208885-130209003	355	2	Human
CUFF.441595.1	CUFF.441595	0.395512	8	+	144102896-144103183,144103512-144103829	606	2
CUFF.441608.1	CUFF.441608	0.272092	8	+	144274347-144274733,144288308-144288598	678	2
CUFF.441762.1	CUFF.441762	3.1073	8	+	144716057-144716195,144716333-144716481,144719451-144719519,144721238-144721332,144721555-144721694,144722045-144722121,144723416-144726856	4110	7	Human
CUFF.442001.1	CUFF.442001	0.458376	8	-	144156204-144156650,144157292-144157331	487	2	Human/Mouse
CUFF.442111.2	CUFF.442111	0.117573	8	-	145629010-145629028,145629091-145630539	1468	2	Human
CUFF.442236.1	CUFF.442236	0.294699	8	-	145965403-145966212,145967191-145967554	1174	2	Human
CUFF.442245.1	CUFF.442245	0.438399	8	-	145984768-145984983,145990704-145990820	333	2	Human/Mouse
CUFF.442613.1	CUFF.442613	0.365337	8	+	147124566-147124696,147136687-147137680	1125	2	Human
CUFF.442661.1	CUFF.442661	3.79024	8	-	147468215-147468267,147761117-147761188,147786814-147786871,147789058-147789088	214	4
CUFF.442944.1	CUFF.442944	2.08422	9	-	235248-235521,239251-239594	618	2	Human
CUFF.443000.1	CUFF.443000	0.156804	9	-	335001-335841,336103-336255	994	2
CUFF.443755.1	CUFF.443755	0.781282	9	-	3642913-3643190,3656592-3656673	360	2
CUFF.443847.1	CUFF.443847	0.218833	9	-	3171628-3172575,3423725-3423903,3484115-3484229	1242	3	Mouse
CUFF.443847.2	CUFF.443847	0.192957	9	-	3171628-3172575,3214235-3214413,3484115-3484229	1242	3	Mouse
CUFF.444141.1	CUFF.444141	0.609955	8	+	133971385-133971551,133971805-133972242	605	2	Human
CUFF.444260.1	CUFF.444260	0.573694	9	+	3407856-3408000,3416070-3418291	2367	2
CUFF.444260.2	CUFF.444260	1.2131	9	+	3407856-3408000,3416067-3418291	2370	2
CUFF.444875.1	CUFF.444875	0.817083	9	+	7962316-7962381,7963848-7964158	377	2
CUFF.445219.1	CUFF.445219	0.787361	9	+	9634602-9634660,9646216-9646660	504	2	Human/Mouse
CUFF.445376.1	CUFF.445376	1.0983	9	-	7468956-7471071,7527669-7527839,7553353-7553628	2563	3	Human/Mouse
CUFF.445720.1	CUFF.445720	0.344623	9	+	9187940-9188162,9189132-9190492	1584	2
CUFF.445793.2	CUFF.445793	0.505658	9	-	11172138-11172170,11172326-11172613	321	2	Human
CUFF.446342.1	CUFF.446342	0.386828	9	-	14878522-14879631,14919143-14919244,14982284-14982417	1346	3	Human/Mouse
CUFF.446342.2	CUFF.446342	1.28193	9	-	14919112-14919244,14982284-14982417	267	2	Human
CUFF.446401.1	CUFF.446401	1.21875	9	-	15002525-15002787,15160245-15160328	347	2	Human/Mouse
CUFF.446874.1	CUFF.446874	1.10141	9	-	12090371-12090650,12092411-12092442	312	2	Human
CUFF.447053.1	CUFF.447053	1.035	9	-	17256929-17257111,17385773-17385927	338	2	Human
CUFF.44768.1	CUFF.44768	1.29928	1	+	241257380-241257515,241366628-241366766,241530134-241530231	373	3	Human
CUFF.44768.2	CUFF.44768	0.45916	1	+	241363368-241363550,241366628-241366766,241440305-241440390,241530134-241530231	506	4	Human
CUFF.44768.3	CUFF.44768	1.7775	1	+	241364032-241364101,241366628-241366766,241440305-241440390,241530134-241530231	393	4	Human
CUFF.448258.1	CUFF.448258	0.203649	9	+	21204140-21206140,21206442-21210354	5914	2	Human
CUFF.449236.1	CUFF.449236	0.964512	9	+	24116771-24116827,24125972-24126084,24128776-24130569	1964	3	Human
CUFF.449237.1	CUFF.449237	0.809956	9	+	24132065-24132295,24133866-24136727	3093	2
CUFF.449932.1	CUFF.449932	0.427698	9	+	29033392-29033676,29034127-29034225,29051878-29052409	916	3	Human
CUFF.450193.1	CUFF.450193	0.704696	9	-	30912671-30912860,30916218-30916353	326	2	Human/Mouse
CUFF.45030.1	CUFF.45030	0.973187	1	+	252245134-252245225,252251743-252251931,252349200-252349247	329	3	Human/Mouse
CUFF.45030.2	CUFF.45030	0.803625	1	+	252245134-252245225,252251743-252251931,252341079-252341112	315	3	Human/Mouse
CUFF.450349.1	CUFF.450349	0.29762	9	+	29224634-29224654,29227101-29227525	446	2	Human/Mouse
CUFF.450542.1	CUFF.450542	0.288995	9	-	32336998-32337173,32337383-32338182	976	2	Human
CUFF.450647.1	CUFF.450647	11.0222	9	+	32511963-32512274,32563430-32563513,32566498-32566576	475	3	Human/Mouse
CUFF.450776.1	CUFF.450776	1.2127	9	-	33158391-33158522,33172295-33172339,33206127-33206212	263	3	Human
CUFF.450794.1	CUFF.450794	0.509623	9	-	33163270-33163705,33205127-33205149	459	2	Human
CUFF.451286.1	CUFF.451286	2.20826	9	-	29733658-29733709,29733810-29733886,29735710-29735805	225	3	Human/Mouse
CUFF.451454.1	CUFF.451454	4.47373	9	-	29766172-29767138,29768896-29768976	1048	2
CUFF.452012.1	CUFF.452012	0.671443	9	+	38080289-38080428,38091317-38091565	389	2	Mouse
CUFF.452126.1	CUFF.452126	84.2541	9	+	32082443-32082575,32083260-32083943	817	2	Human
CUFF.452285.1	CUFF.452285	0.877275	9	+	38616111-38616317,38622046-38622116	278	2	Human
CUFF.452389.1	CUFF.452389	0.396288	9	+	38416598-38416634,38417012-38417384	410	2	Human/Mouse
CUFF.453208.1	CUFF.453208	0.333452	9	+	38038332-38038589,38056450-38056723	532	2	Human
CUFF.453639.2	CUFF.453639	0.666386	9	-	43027225-43027507,43027884-43027958	358	2	Human
CUFF.453670.1	CUFF.453670	0.611184	9	-	43033639-43033878,43050776-43051326	791	2	Human
CUFF.45401.1	CUFF.45401	0.0627698	1	+	253844264-253845359,253845539-253845888	1446	2	Human
CUFF.454338.1	CUFF.454338	0.392713	9	+	44920952-44921008,44922267-44922759	550	2	Human/Mouse
CUFF.454544.1	CUFF.454544	0.300621	9	+	46298934-46299384,46300223-46300376	605	2
CUFF.455172.1	CUFF.455172	5.95021	9	-	49156275-49156324,49166992-49167147	206	2	Human
CUFF.455395.2	CUFF.455395	0.205829	9	-	50514882-50516156,50516405-50516846	1717	2	Human
CUFF.455673.1	CUFF.455673	2.16808	9	+	51655748-51655802,51662364-51662587	279	2	Human
CUFF.455677.1	CUFF.455677	1.33133	9	+	51669766-51669864,51670170-51670347	277	2
CUFF.455861.1	CUFF.455861	0.899923	9	-	53025106-53025298,53032391-53032469	272	2	Human/Mouse
CUFF.456270.1	CUFF.456270	0.651578	9	+	54999179-54999306,55001832-55004389	2686	2	Mouse
CUFF.456612.1	CUFF.456612	0.251335	9	+	57738751-57740944,57742777-57742832	2250	2
CUFF.457086.1	CUFF.457086	0.24164	9	-	61861067-61861103,61862884-61864411	1565	2
CUFF.457204.1	CUFF.457204	0.432619	9	+	62458069-62458244,62458360-62458440,62459223-62459358,62459467-62463045	3972	4	Human/Mouse
CUFF.457204.2	CUFF.457204	0.351977	9	+	62458069-62458244,62458360-62458440,62459223-62459640,62460172-62463045	3549	4	Human/Mouse
CUFF.457210.1	CUFF.457210	0.978412	9	+	62790845-62790898,62791010-62791213	258	2	Human/Mouse
CUFF.457257.1	CUFF.457257	0.185565	9	-	63069074-63069330,63070299-63070460,63071332-63071599	687	3	Human
CUFF.457257.2	CUFF.457257	0.267887	9	-	63070290-63070460,63071332-63071599	439	2	Human
CUFF.457412.2	CUFF.457412	2.23353	9	+	63604090-63604240,63608398-63608494	248	2	Human
CUFF.457430.1	CUFF.457430	0.475277	9	+	63691588-63691907,63693086-63694941	2176	2
CUFF.458528.1	CUFF.458528	0.617108	9	+	70309496-70309678,70310296-70310430,70326476-70326524,70326791-70326860	437	4	Human
CUFF.458553.1	CUFF.458553	1.53365	9	+	70474892-70475088,70480472-70480502	228	2	Human
CUFF.458584.2	CUFF.458584	0.112645	9	+	71085281-71085879,71085979-71086347	968	2
CUFF.458728.1	CUFF.458728	0.264738	9	-	72130990-72131020,72134070-72134872	834	2	Human
CUFF.459207.1	CUFF.459207	1.96867	9	-	74619661-74619986,74620750-74620902	479	2
CUFF.459768.1	CUFF.459768	0.407768	9	-	77046461-77046473,77048869-77049464	609	2	Human/Mouse
CUFF.46.1	CUFF.46	0.363106	1	-	547767-548128,840939-841077	501	2
CUFF.460228.1	CUFF.460228	1.00985	9	-	79712075-79712394,79714016-79714149	454	2	Human
CUFF.460539.1	CUFF.460539	8.97442	9	+	80834123-80834235,80845303-80845486,80862340-80862452,80952466-80952896	841	4	Human
CUFF.46087.1	CUFF.46087	1.85264	1	-	256197483-256197804,256198568-256198641	396	2	Human
CUFF.460955.1	CUFF.460955	0.35717	9	-	83188267-83188431,83189717-83190034	483	2	Human
CUFF.461266.1	CUFF.461266	0.668546	9	+	59306888-59306930,59307638-59308019	425	2	Human/Mouse
CUFF.461559.1	CUFF.461559	16.2863	9	+	85564944-85565048,85595100-85595203	209	2	Human/Mouse
CUFF.461698.1	CUFF.461698	1.14666	9	+	82314597-82317175,82317988-82320709	5301	2	Human
CUFF.462057.1	CUFF.462057	0.258214	9	+	84988405-84988970,84989078-84989142	631	2	Human
CUFF.462183.1	CUFF.462183	0.693926	9	-	73367927-73369040,73381228-73381270	1157	2
CUFF.462318.1	CUFF.462318	0.201566	9	-	87878045-87878919,87898647-87898709	938	2	Human/Mouse
CUFF.46240.1	CUFF.46240	0.405537	1	-	256585048-256586319,256641623-256641761	1411	2
CUFF.462609.1	CUFF.462609	0.366943	9	-	89948058-89949391,89950358-89950561,89951258-89951312	1593	3	Human/Mouse
CUFF.463768.1	CUFF.463768	0.701174	9	+	96415724-96415899,96416096-96417290	1371	2
CUFF.46386.2	CUFF.46386	0.543643	1	-	257553002-257554195,257554447-257555113	1861	2
CUFF.464209.1	CUFF.464209	0.274394	9	+	98355408-98355445,98382354-98383523	1208	2
CUFF.464347.1	CUFF.464347	1.64451	9	+	101041391-101043570,101043882-101044165	2464	2	Human
CUFF.464370.1	CUFF.464370	0.716593	9	-	100713136-100713482,100834060-100834151	439	2	Human
CUFF.464428.1	CUFF.464428	0.62735	9	-	101505294-101505381,101506017-101506361	433	2	Human
CUFF.464534.1	CUFF.464534	1.37544	9	+	101811022-101811176,101823126-101823391	421	2	Human
CUFF.464959.1	CUFF.464959	0.308477	9	+	103385165-103385993,103386138-103387377	2069	2	Human
CUFF.466632.1	CUFF.466632	0.63465	9	+	111632773-111632956,111634075-111634350	460	2
CUFF.467940.1	CUFF.467940	0.639213	9	+	116505247-116505451,116546291-116548864	2779	2	Human/Mouse
CUFF.468014.1	CUFF.468014	7.00439	9	-	115556474-115559336,115581573-115582128	3419	2	Human/Mouse
CUFF.468059.1	CUFF.468059	1.09656	9	-	116976446-116977128,116982813-116982907	778	2	Human
CUFF.468110.2	CUFF.468110	0.122281	9	+	117057088-117058263,117059141-117059641	1677	2	Human
CUFF.468149.1	CUFF.468149	5.0104	9	-	117159976-117160141,117320789-117320833	211	2	Human/Mouse
CUFF.468572.1	CUFF.468572	0.514943	9	+	119354520-119354582,119356538-119356955	481	2	Human
CUFF.468620.1	CUFF.468620	4.30943	9	-	119413068-119413126,119418790-119418894,119425919-119425987	233	3	Human
CUFF.468939.1	CUFF.468939	0.535597	9	+	121233130-121233293,121233488-121233762	439	2	Human
CUFF.470496.1	CUFF.470496	0.745635	9	+	127640102-127640509,127641404-127643134	2139	2	Human
CUFF.470501.1	CUFF.470501	29.0085	9	-	127779854-127779930,127780111-127780155,127780343-127780372,127781055-127781104,127781298-127781327,127781482-127781515,127781782-127781821,127782145-127782176,127782486-127782527,127782728-127782760,127782948-127783000,127783685-127783823	605	12	Human/Mouse
CUFF.47088.1	CUFF.47088	0.330706	1	+	263056420-263056502,263091939-263091994,263096436-263096841	545	3	Human/Mouse
CUFF.47088.2	CUFF.47088	0.43541	1	+	263056469-263056502,263096436-263096841	440	2	Human/Mouse
CUFF.471209.1	CUFF.471209	0.885526	9	+	130012663-130012883,130014530-130015074	766	2	Human/Mouse
CUFF.471411.2	CUFF.471411	0.498829	9	-	126093510-126101285,126102836-126103032	7973	2
CUFF.472099.1	CUFF.472099	0.348678	9	-	133628511-133628940,133629123-133629155	463	2	Human
CUFF.472125.1	CUFF.472125	0.901964	9	-	134731773-134731939,134732334-134732453,134732735-134733029,134733785-134733792	590	4	Human/Mouse
CUFF.472458.1	CUFF.472458	0.62634	9	-	135818617-135818953,135862331-135862366	373	2	Human/Mouse
CUFF.472511.1	CUFF.472511	0.183996	9	-	135746062-135746297,135747851-135747932,135776033-135776092,135776439-135776532,135783722-135784058,135784416-135784665,135786469-135786595	1186	7	Human/Mouse
CUFF.472511.2	CUFF.472511	0.185772	9	-	135746062-135746297,135747851-135747932,135776035-135776092,135776439-135776532,135783722-135784058,135784416-135784665,135786469-135786595	1184	7	Human/Mouse
CUFF.472511.4	CUFF.472511	0.250144	9	-	135777224-135777403,135783722-135784058,135784416-135784665,135786469-135786595	894	4	Human/Mouse
CUFF.472541.1	CUFF.472541	0.779217	9	+	136181390-136181568,136185447-136185653	386	2	Human
CUFF.472740.1	CUFF.472740	0.61532	9	+	137020894-137020930,137023789-137023921,137025446-137026270	995	3	Human/Mouse
CUFF.472740.2	CUFF.472740	0.289665	9	+	137021680-137021726,137023789-137023921,137025446-137026270	1005	3	Human
CUFF.472740.3	CUFF.472740	0.495974	9	+	137022229-137022419,137023789-137023921,137025446-137026270	1149	3	Human
CUFF.472786.1	CUFF.472786	0.208407	9	+	137714946-137715060,137724925-137725089,137738241-137738473	513	3	Human/Mouse
CUFF.472786.2	CUFF.472786	0.51374	9	+	137714946-137715060,137724925-137725089,137738241-137738295,137742146-137742166	356	4	Human/Mouse
CUFF.4733.1	CUFF.4733	0.524383	1	-	25307954-25308519,25308813-25309341	1095	2
CUFF.474182.1	CUFF.474182	0.333904	9	+	140069773-140070106,140194944-140195105,140220652-140220830,140221543-140221675,140225001-140225188	996	5	Human/Mouse
CUFF.474374.1	CUFF.474374	0.476541	9	-	142521706-142524878,142528314-142528386,142539826-142539934,142540382-142540412	3386	4	Human/Mouse
CUFF.474440.1	CUFF.474440	0.651594	9	+	144628786-144629147,144633572-144633685	476	2	Human/Mouse
CUFF.474533.1	CUFF.474533	0.42749	9	-	144991536-144991557,144992829-144993030,144993671-144993866,145001683-145001725	463	4	Human/Mouse
CUFF.474533.2	CUFF.474533	0.35781	9	-	144991536-144991557,144992829-144993308	502	2	Human
CUFF.474805.1	CUFF.474805	1.62161	9	-	144894517-144897250,144903224-144903379,144905231-144905310	2970	3	Mouse
CUFF.474895.2	CUFF.474895	0.635396	9	+	146296426-146296546,146297909-146297976,146298630-146299078	638	3	Human/Mouse
CUFF.475024.1	CUFF.475024	0.22267	9	+	146765701-146766202,146794923-146795121	701	2	Human
CUFF.475110.1	CUFF.475110	0.232394	9	-	147254336-147254749,147255011-147255247,147256750-147256861,147266872-147267086	978	4	Human
CUFF.475110.2	CUFF.475110	0.230878	9	-	147254336-147255247,147256750-147256861,147266872-147267086	1239	3	Human
CUFF.475171.1	CUFF.475171	0.730322	9	+	148392762-148392849,148393838-148394111	362	2	Human
CUFF.475271.1	CUFF.475271	3.66072	9	-	148559435-148561115,148567341-148567404,148568244-148568283	1785	3	Human
CUFF.475369.2	CUFF.475369	0.284354	9	-	149840142-149841166,149841399-149843109	2736	2
CUFF.475429.1	CUFF.475429	0.325148	9	+	150633543-150636871,150636967-150637020	3383	2	Human/Mouse
CUFF.475743.1	CUFF.475743	0.645015	9	+	153390072-153390348,153406012-153407584	1850	2	Human
CUFF.475932.2	CUFF.475932	0.326577	GL892241.1	-	428-1204,1927-1942	793	2
CUFF.476200.1	CUFF.476200	0.390746	GL892260.2	-	48401-49367,49955-52497	3510	2
CUFF.476932.1	CUFF.476932	5.97057	GL892397.1	+	150541-150676,150798-150862	201	2
CUFF.477235.1	CUFF.477235	0.758521	GL892447.1	-	26203-26519,29791-29883	410	2
CUFF.477296.1	CUFF.477296	2.82649	GL892447.1	-	45490-45666,46073-46252	357	2
CUFF.477590.1	CUFF.477590	0.742973	GL892517.1	-	20563-21020,26684-26796	571	2
CUFF.477723.2	CUFF.477723	51.4735	GL892492.1	+	5361-5420,5695-5898,6425-6625,6920-6985	531	4
CUFF.477745.1	CUFF.477745	1.09469	GL892554.1	-	2631-2871,3737-3880	385	2
CUFF.477767.1	CUFF.477767	1.10092	GL892541.1	+	1897-2164,9065-9444,11290-11337	696	3
CUFF.477767.2	CUFF.477767	0.433518	GL892541.1	+	8807-8905,9065-9854	889	2
CUFF.478108.1	CUFF.478108	3.16584	GL892608.1	-	39277-39327,39427-39595	220	2
CUFF.478682.1	CUFF.478682	0.468786	GL892730.2	+	113233-113270,124702-125505	842	2
CUFF.478712.1	CUFF.478712	1.19085	GL892730.2	-	182459-183490,194493-194612	1152	2
CUFF.479368.1	CUFF.479368	1.36087	GL892842.1	-	18342-18502,19505-19576	233	2
CUFF.479910.1	CUFF.479910	4.30663	GL892911.1	+	261238-261409,261823-261957,271745-271826	389	3
CUFF.480022.1	CUFF.480022	0.655009	GL892921.1	-	16559-16822,18660-18962	567	2
CUFF.480023.1	CUFF.480023	0.348254	GL892921.1	-	25760-26271,31462-31575	626	2
CUFF.480202.1	CUFF.480202	1.58502	GL892962.1	+	12132-12387,12471-12549	335	2
CUFF.480799.1	CUFF.480799	0.49229	GL893064.1	-	19526-20024,21148-21212	564	2
CUFF.481391.2	CUFF.481391	0.501998	GL893149.1	-	14690-14710,15336-16371	1057	2
CUFF.481985.1	CUFF.481985	0.582827	GL893230.2	-	39045-39138,39287-39598	406	2
CUFF.482074.1	CUFF.482074	2.02798	GL893252.1	+	1596-1785,13667-14216	740	2
CUFF.482074.2	CUFF.482074	0.963013	GL893252.1	+	1596-1785,20576-21975	1590	2
CUFF.483360.1	CUFF.483360	0.511807	GL893491.2	+	9339-9611,10113-10143	304	2
CUFF.483463.1	CUFF.483463	0.352833	GL893500.1	+	35186-35516,35818-36066	580	2
CUFF.483475.1	CUFF.483475	0.320047	GL893500.1	-	48318-49200,50113-50129	900	2
CUFF.483542.1	CUFF.483542	0.673556	GL893509.1	-	25032-25237,25351-25420	276	2
CUFF.483553.1	CUFF.483553	0.19752	GL893509.1	+	41154-41299,41365-41738	520	2
CUFF.483586.1	CUFF.483586	0.348349	GL893514.2	+	3963-4117,4239-4492	409	2
CUFF.483713.1	CUFF.483713	0.286462	GL893522.2	-	102525-102708,102813-103578	950	2
CUFF.483942.1	CUFF.483942	6.33104	GL893558.1	-	47008-47202,64038-64097	255	2
CUFF.483954.2	CUFF.483954	0.279849	GL893564.1	-	11973-11980,12210-12997	796	2
CUFF.484175.1	CUFF.484175	6.88817	GL893610.2	-	22016-22113,30411-30443,32211-32371	292	3
CUFF.484269.1	CUFF.484269	5.35192	GL893620.1	-	40049-40593,55134-55257,59844-59910	736	3
CUFF.484420.1	CUFF.484420	4.06699	GL893660.1	-	4177-4325,4551-4637	236	2
CUFF.484423.1	CUFF.484423	3.99494	GL893660.1	+	316-444,4221-4385	294	2
CUFF.485519.1	CUFF.485519	10.6143	GL893763.1	-	17693-19613,20997-21038,21100-21140	2004	3
CUFF.485833.1	CUFF.485833	0.561431	GL893815.1	+	30739-31481,31757-31884	871	2
CUFF.486251.1	CUFF.486251	0.381453	GL893863.1	+	15107-15144,16143-16717	613	2
CUFF.486306.1	CUFF.486306	0.509308	GL893871.1	+	18990-19424,39925-40450	961	2
CUFF.486361.1	CUFF.486361	0.103882	GL893873.1	+	74010-75457,75563-75677	1563	2
CUFF.486750.1	CUFF.486750	1.56747	GL893935.1	-	58914-59946,73795-73902,81423-81719	1438	3
CUFF.486750.2	CUFF.486750	0.89901	GL893935.1	-	58914-59946,73795-73902,78163-78410,81423-81719	1686	4
CUFF.486750.3	CUFF.486750	0.931135	GL893935.1	-	77524-78410,81423-81719	1184	2
CUFF.4870.1	CUFF.4870	0.196082	1	+	22364143-22364345,22365148-22366507	1563	2	Human
CUFF.487102.1	CUFF.487102	0.15539	GL893988.2	+	106026-106578,106634-107426	1346	2
CUFF.487146.1	CUFF.487146	4.27503	GL893997.2	-	19635-19667,20071-20173,46423-46502	216	3
CUFF.487385.1	CUFF.487385	2.59608	GL894027.2	-	6695-7305,8273-8554	893	2
CUFF.487553.1	CUFF.487553	0.568063	GL894044.2	-	79466-79660,88574-88891	513	2
CUFF.487553.2	CUFF.487553	0.833006	GL894044.2	-	79466-79660,88740-88891	347	2
CUFF.487709.1	CUFF.487709	0.267612	GL894060.1	+	17480-18081,19142-19339	800	2
CUFF.487710.1	CUFF.487710	0.441151	GL894060.1	+	19578-19954,20348-20486,43304-43348	561	3
CUFF.488279.1	CUFF.488279	0.696532	GL894173.1	-	2280-3312,3440-3539	1133	2
CUFF.488810.1	CUFF.488810	0.3016	GL894251.1	-	76954-77806,79178-79281	957	2
CUFF.488841.2	CUFF.488841	0.396673	GL894251.1	-	71883-72076,72168-75634	3661	2
CUFF.488951.1	CUFF.488951	0.391331	GL894261.2	+	109389-109494,110628-111051	530	2
CUFF.489017.1	CUFF.489017	12.9858	GL894272.1	-	18728-18769,18993-19153	203	2
CUFF.489030.1	CUFF.489030	0.567987	GL894272.1	-	43113-43171,48240-48344,50284-50423,59741-59761	325	4
CUFF.489048.1	CUFF.489048	0.155387	GL894276.2	-	73510-73635,73802-74414	739	2
CUFF.489402.1	CUFF.489402	0.669645	GL894246.2	+	11475-11497,18969-19391	446	2
CUFF.489780.1	CUFF.489780	4.42699	GL894410.2	+	16388-16570,19096-19115	203	2
CUFF.489789.1	CUFF.489789	0.737659	GL894410.2	+	19144-19180,25685-25967	320	2
CUFF.4898.1	CUFF.4898	0.925045	1	+	24724251-24724583,24727159-24728941	2116	2
CUFF.48980.1	CUFF.48980	0.639424	1	-	276936282-276936345,276973869-276974262	458	2	Human/Mouse
CUFF.490063.1	CUFF.490063	1.34843	GL894444.1	+	57073-57266,74134-74243	304	2
CUFF.490646.1	CUFF.490646	0.496575	GL894521.1	-	4815-5756,24326-24371	988	2
CUFF.491086.1	CUFF.491086	1.77661	GL894597.1	+	116575-116854,117303-117324	302	2
CUFF.491543.1	CUFF.491543	27.1618	GL894668.1	-	108-115,394-592	207	2
CUFF.491711.1	CUFF.491711	1.7929	GL894700.2	-	36658-37145,47644-47705	550	2
CUFF.492634.1	CUFF.492634	0.684309	GL894868.1	-	177-435,536-606	330	2
CUFF.492699.2	CUFF.492699	0.29602	GL894864.1	-	52462-52961,53788-53833	546	2
CUFF.492766.2	CUFF.492766	0.484604	GL894891.1	+	7837-8230,9119-9417	693	2
CUFF.493268.1	CUFF.493268	0.358247	GL895002.2	-	57281-57636,57688-57734	403	2
CUFF.493835.1	CUFF.493835	0.214807	GL895108.1	+	13890-14785,24154-24203	946	2
CUFF.493909.1	CUFF.493909	0.835061	GL895111.2	+	132811-132876,135090-135747	724	2
CUFF.494335.1	CUFF.494335	0.15821	GL895196.1	+	1781-2476,3776-4069	990	2
CUFF.494474.1	CUFF.494474	0.655246	GL895235.1	+	69629-69648,70286-70552	287	2
CUFF.495488.1	CUFF.495488	0.452469	GL895401.1	+	83161-83265,91171-91637	572	2
CUFF.495494.2	CUFF.495494	0.55954	GL895401.1	+	113375-113621,115348-115607	507	2
CUFF.495577.1	CUFF.495577	0.772491	GL895401.1	+	109831-110073,112434-112678	488	2
CUFF.495669.2	CUFF.495669	0.261227	GL895436.1	-	32731-33296,33432-35395	2530	2
CUFF.495825.1	CUFF.495825	1.12782	GL895467.2	-	20758-21041,22983-23074	376	2
CUFF.495966.1	CUFF.495966	1.64728	GL895498.2	-	44349-44755,47066-47107	449	2
CUFF.496110.1	CUFF.496110	0.595846	GL895535.1	+	14940-14962,15074-15337	287	2
CUFF.496345.1	CUFF.496345	0.432552	GL895603.2	+	62710-63023,63167-63758	906	2
CUFF.496509.1	CUFF.496509	0.392507	GL895648.1	+	4699-5081,22313-22629	700	2
CUFF.496642.1	CUFF.496642	1.39965	GL895679.1	-	14-625,982-1057	688	2
CUFF.497401.3	CUFF.497401	0.575733	GL895853.2	-	8937-9367,10471-10523	484	2
CUFF.497455.1	CUFF.497455	0.523608	GL895864.2	+	185344-185386,185469-185917	492	2
CUFF.497731.1	CUFF.497731	1.36646	GL895945.1	+	11976-12047,13495-13790	368	2
CUFF.497798.1	CUFF.497798	2.73202	GL895957.1	-	120786-120807,120911-121128	240	2
CUFF.497955.1	CUFF.497955	1.28296	GL895985.1	-	6929-7170,9048-9081	276	2
CUFF.498205.1	CUFF.498205	0.556651	GL896021.1	-	23051-23383,23491-24133	976	2
CUFF.498285.1	CUFF.498285	0.477238	GL896030.1	-	749-786,1371-1871	539	2
CUFF.498447.1	CUFF.498447	0.422557	GL896054.1	+	45943-46920,46977-47530	1532	2
CUFF.498739.1	CUFF.498739	1.37484	GL896148.1	-	16255-16451,17539-17619	278	2
CUFF.499074.1	CUFF.499074	1.27925	GL896212.1	+	11-812,865-1051	989	2
CUFF.499285.1	CUFF.499285	0.943546	GL896227.2	+	86097-86383,90975-91085	398	2
CUFF.499291.3	CUFF.499291	0.848048	GL896227.2	+	52553-52665,52783-53597	928	2
CUFF.499323.1	CUFF.499323	0.342406	GL896229.1	+	26779-26812,27381-28363	1017	2
CUFF.499331.1	CUFF.499331	2.55103	GL896227.2	-	70399-70458,72258-72340,75236-75316	224	3
CUFF.499420.1	CUFF.499420	0.990155	GL896152.2	+	23742-23880,26764-27744	1120	2
CUFF.499464.1	CUFF.499464	1.64677	GL896237.1	-	313-416,491-1284	898	2
CUFF.499593.1	CUFF.499593	22.072	GL896253.1	+	377-475,801-910,2875-2928,3220-3309,4113-4318	559	5
CUFF.499835.1	CUFF.499835	138.889	GL896281.1	-	6435-6500,7643-7687,9255-9367	224	3
CUFF.500171.1	CUFF.500171	0.384128	GL896329.2	-	10469-11374,23689-23785	1003	2
CUFF.500197.1	CUFF.500197	0.773456	GL896329.2	-	13815-13976,14093-14267	337	2
CUFF.500524.1	CUFF.500524	1.0589	GL896338.2	+	47393-47482,50435-51753	1409	2
CUFF.500628.1	CUFF.500628	2.15087	GL896379.1	-	3780-4811,6760-6907,7451-7486	1216	3
CUFF.500923.1	CUFF.500923	0.256724	GL896420.2	-	27-633,2377-2823	1054	2
CUFF.501008.1	CUFF.501008	1.84287	GL896429.2	+	27115-27277,66570-66685	279	2
CUFF.501461.1	CUFF.501461	0.458866	GL896480.1	+	2019-2415,3282-3333	449	2
CUFF.501601.1	CUFF.501601	0.298331	GL896497.2	-	5755-5949,6003-6379	572	2
CUFF.501859.1	CUFF.501859	0.808728	GL896524.1	+	723-982,5390-5458,7431-8519	1418	3
CUFF.502713.2	CUFF.502713	2.64621	JH118455.1	-	241002-242215,242520-242536	1231	2
CUFF.503156.1	CUFF.503156	1.19169	JH118523.1	-	194638-194645,196621-196899	287	2
CUFF.504316.1	CUFF.504316	0.49733	JH118649.1	-	248373-248782,253887-253934	458	2
CUFF.504337.1	CUFF.504337	0.785615	JH118654.1	+	35316-35467,37171-37231,101189-101780	805	3
CUFF.504424.1	CUFF.504424	0.206229	JH118668.1	-	35957-36729,38900-38959	833	2
CUFF.504572.1	CUFF.504572	0.182544	JH118670.1	-	79752-79987,80114-80483	606	2
CUFF.504606.1	CUFF.504606	1.04497	JH118694.1	-	27131-28077,28241-28280	987	2
CUFF.504635.2	CUFF.504635	1.83435	JH118700.1	-	168142-168371,169212-169445	464	2
CUFF.504667.1	CUFF.504667	2.38718	JH118703.1	-	123305-123591,123653-124983	1618	2
CUFF.504711.1	CUFF.504711	0.780234	JH118718.1	+	14672-14891,124047-124139	313	2
CUFF.504871.1	CUFF.504871	0.303287	JH118724.1	-	14518-17322,25941-26096,27063-27388	3287	3
CUFF.505047.2	CUFF.505047	0.697403	JH118727.1	-	105420-107334,107640-107680	1956	2
CUFF.505155.1	CUFF.505155	0.323587	JH118746.1	-	17284-17581,19442-19627	484	2
CUFF.505589.1	CUFF.505589	1.76529	JH118806.1	-	13178-13378,13911-13965	256	2
CUFF.506043.1	CUFF.506043	0.375353	JH118872.1	-	82923-83982,84046-85845	2860	2
CUFF.506195.1	CUFF.506195	2.85789	JH118841.1	+	139406-143135,143813-143914,144026-144312	4119	3
CUFF.506544.1	CUFF.506544	4.79886	JH118941.1	+	8535-8565,9059-9408	381	2
CUFF.506620.1	CUFF.506620	1.90909	JH118948.1	+	160118-160209,171101-171693	685	2
CUFF.506620.2	CUFF.506620	0.962429	JH118948.1	+	165783-165847,171101-171693	658	2
CUFF.506794.1	CUFF.506794	0.153532	JH118958.1	+	67402-67966,106428-108268	2406	2
CUFF.50698.1	CUFF.50698	0.551837	1	+	280610612-280610639,280619237-280620406	1198	2	Human/Mouse
CUFF.50698.2	CUFF.50698	1.04121	1	+	280619240-280619397,280619835-280619875,280625897-280626163	466	3	Human/Mouse
CUFF.507076.1	CUFF.507076	0.842309	JH118973.1	-	7338-7425,7707-8586	968	2
CUFF.507392.1	CUFF.507392	3.45338	X	+	56233-56422,140387-140406	210	2
CUFF.507442.1	CUFF.507442	0.58829	X	-	2704374-2704582,2729121-2729204,2730360-2730515	449	3	Human
CUFF.507542.1	CUFF.507542	2.16631	X	-	3677296-3677338,3681563-3681751	232	2	Human
CUFF.507613.1	CUFF.507613	0.523771	X	-	3910510-3910846,3912548-3912587	377	2
CUFF.507843.1	CUFF.507843	0.470177	X	-	4772331-4772872,4783786-4783877	634	2	Human
CUFF.507845.1	CUFF.507845	0.595572	X	+	5905473-5906024,5906163-5908052	2442	2
CUFF.507847.1	CUFF.507847	0.0959009	X	-	5988922-5989204,6041352-6041994,6055134-6055353,6056580-6056670	1237	4	Human
CUFF.508200.1	CUFF.508200	0.53443	X	+	6327063-6327102,6407263-6408314	1092	2
CUFF.508973.3	CUFF.508973	1.64554	X	+	4825206-4826698,4839782-4839874,4900819-4900950,4980742-4980842,4986485-4986566,5121745-5121972,5181738-5181858,5256860-5256990,5360801-5361634	3215	9	Human
CUFF.509437.1	CUFF.509437	0.681815	X	-	13301630-13301975,13302749-13302788	386	2	Human/Mouse
CUFF.509530.1	CUFF.509530	0.354216	X	+	11392638-11392743,11411690-11411935	352	2	Human
CUFF.510257.1	CUFF.510257	0.331844	X	+	19383661-19384100,19386439-19386617	619	2	Human
CUFF.510342.1	CUFF.510342	0.867232	X	+	19801718-19801766,19806843-19807072	279	2	Human
CUFF.510354.1	CUFF.510354	0.345589	X	-	19815724-19815911,19825103-19825231,19877735-19877773	356	3	Human/Mouse
CUFF.51112.2	CUFF.51112	0.15797	1	+	224618175-224619053,224634974-224635008	914	2
CUFF.511143.1	CUFF.511143	2.32105	X	+	22694794-22694848,22728109-22728285	232	2	Human
CUFF.511279.1	CUFF.511279	0.449829	X	+	22769205-22769378,22772168-22772353	360	2	Human
CUFF.511536.1	CUFF.511536	0.632605	X	-	8877317-8878284,8878490-8878784	1263	2	Human
CUFF.511971.1	CUFF.511971	1.60531	X	-	28605882-28606132,28606465-28606512	299	2
CUFF.51199.1	CUFF.51199	0.250144	1	+	286266181-286266946,286267621-286267650	796	2	Human
CUFF.512746.1	CUFF.512746	1.20132	X	+	34378174-34378271,34386367-34386633	365	2
CUFF.513355.1	CUFF.513355	0.736072	X	-	38433541-38434422,38434539-38434639	983	2	Human
CUFF.513918.2	CUFF.513918	0.291425	X	-	45331299-45333151,45383219-45383322,45384644-45384780	2094	3	Mouse
CUFF.514232.1	CUFF.514232	0.547447	X	+	46071688-46071974,46072987-46073029	330	2
CUFF.515193.1	CUFF.515193	0.190716	X	+	49441655-49442324,49442643-49442956	984	2	Human
CUFF.515335.1	CUFF.515335	1.37423	X	+	51356126-51356608,51358732-51358809,51379478-51380090	1174	3	Human
CUFF.515755.1	CUFF.515755	0.577871	X	+	54995307-54995952,55010266-55010334	715	2	Human/Mouse
CUFF.515760.2	CUFF.515760	0.425737	X	-	55036766-55037468,55038172-55038222	754	2
CUFF.515848.1	CUFF.515848	0.558656	X	-	56136327-56137274,56138746-56138816	1019	2
CUFF.515850.1	CUFF.515850	2.15145	X	-	56216414-56216431,56216501-56216708	226	2
CUFF.516676.1	CUFF.516676	0.345056	X	+	62974520-62974813,62975135-62975325	485	2
CUFF.51678.1	CUFF.51678	11.2976	1	+	292997930-292998155,292999225-292999234	236	2
CUFF.516866.1	CUFF.516866	4.50267	X	+	65261678-65261738,65528941-65529180	301	2	Human/Mouse
CUFF.51753.1	CUFF.51753	0.161544	1	-	293420288-293420455,293426030-293427127	1266	2	Human
CUFF.517566.1	CUFF.517566	0.233486	X	+	69544341-69545145,69545204-69545751	1353	2
CUFF.517697.1	CUFF.517697	1.00329	X	+	67440024-67440942,67441249-67443432	3103	2
CUFF.517832.1	CUFF.517832	0.42579	X	+	72513212-72513302,72513461-72513602,72523604-72523929	559	3	Human/Mouse
CUFF.517832.2	CUFF.517832	0.835652	X	+	72513212-72513302,72513461-72513602,72523604-72523699,72533879-72533919	370	4	Human/Mouse
CUFF.517832.3	CUFF.517832	1.83421	X	+	72513354-72513602,72523604-72523699,72545147-72545271	470	3	Human/Mouse
CUFF.518339.1	CUFF.518339	0.698392	X	-	84998202-84998421,85015218-85015270	273	2	Human/Mouse
CUFF.518460.1	CUFF.518460	1.20916	X	-	85329977-85330881,85561809-85561937	1034	2	Human
CUFF.518509.1	CUFF.518509	0.684964	X	-	85860337-85860881,85861179-85862962	2329	2	Human/Mouse
CUFF.518687.1	CUFF.518687	2.93057	5	+	15638139-15638176,15644327-15644469,15667014-15667042	210	3	Human/Mouse
CUFF.51918.1	CUFF.51918	0.273886	1	+	293710267-293710350,293711260-293711643	468	2
CUFF.519312.1	CUFF.519312	22.1574	X	+	98065169-98065324,98065832-98065896	221	2	Human/Mouse
CUFF.519339.1	CUFF.519339	0.227598	X	+	98109269-98109976,98123728-98123805,98125254-98126272	1805	3	Human
CUFF.519339.2	CUFF.519339	0.227088	X	+	98109269-98109976,98123728-98123806,98125254-98126272	1806	3	Human
CUFF.519466.2	CUFF.519466	0.348287	X	+	98831496-98831540,98831731-98832101	416	2	Human/Mouse
CUFF.519689.2	CUFF.519689	5.94558	X	+	101143308-101143418,101146268-101149504	3348	2
CUFF.519952.1	CUFF.519952	0.882434	X	-	103481615-103481904,103482099-103482257	449	2	Human/Mouse
CUFF.520273.1	CUFF.520273	2.24424	X	+	105572828-105572890,105572985-105573150	229	2	Human/Mouse
CUFF.520348.1	CUFF.520348	0.375191	X	-	105939083-105939743,106052719-106052786	729	2	Human
CUFF.521284.1	CUFF.521284	0.376984	X	+	113108935-113109249,113112264-113115704	3756	2
CUFF.521293.1	CUFF.521293	0.207935	X	-	112585985-112586085,112627093-112627217,112640022-112640324	529	3	Human
CUFF.521293.2	CUFF.521293	1.39914	X	-	112614863-112614925,112627093-112627217,112640137-112640324	376	3	Human/Mouse
CUFF.52138.1	CUFF.52138	1.05652	1	-	293506404-293507701,293508236-293508326	1389	2
CUFF.521736.1	CUFF.521736	0.254042	X	-	117596586-117597377,117612797-117612865	861	2	Human/Mouse
CUFF.521774.1	CUFF.521774	0.249875	X	+	114487846-114487884,114491065-114491632	607	2
CUFF.522486.2	CUFF.522486	3.47555	X	+	123639353-123639429,123642749-123642864,123663297-123663322	219	3	Human/Mouse
CUFF.522672.1	CUFF.522672	0.449972	X	-	123961132-123961307,124003336-124003606	447	2	Human
CUFF.52363.1	CUFF.52363	0.709099	1	+	297224935-297225024,297231426-297231784	449	2	Human
CUFF.523895.1	CUFF.523895	4.16011	X	-	130130661-130130683,130152983-130153269	310	2	Human/Mouse
CUFF.523930.1	CUFF.523930	0.0909235	X	-	130456113-130457042,130457665-130457705	971	2	Human
CUFF.52430.1	CUFF.52430	0.746736	1	+	297747132-297747273,297747366-297747566	343	2
CUFF.524556.1	CUFF.524556	0.327365	X	-	137483788-137484131,137484335-137484586	596	2	Human
CUFF.52470.1	CUFF.52470	0.336262	1	-	297761246-297761425,297763612-297763904	473	2	Human
CUFF.524775.1	CUFF.524775	0.235268	X	+	139234410-139234589,139242655-139242881,139243385-139243480,139243578-139244102	1028	4	Human/Mouse
CUFF.524775.2	CUFF.524775	0.812559	X	+	139234410-139234589,139242655-139242881,139243385-139243480,139243578-139243649,139513003-139513202	775	5	Human/Mouse
CUFF.524923.1	CUFF.524923	0.532328	X	-	141934683-141934919,141935879-141936046	405	2
CUFF.524999.1	CUFF.524999	1.8145	X	+	142280467-142280630,142280901-142280969	233	2
CUFF.525244.1	CUFF.525244	0.28674	X	-	143993120-143993762,143993916-143993991	719	2	Human
CUFF.525858.1	CUFF.525858	3.12997	12	-	58132751-58132788,58148654-58148755,58149247-58149319	213	3	Human
CUFF.52652.1	CUFF.52652	0.326245	1	+	299733136-299733197,299733558-299734710	1215	2	Human/Mouse
CUFF.53056.1	CUFF.53056	1.80176	1	+	302437625-302437785,302438462-302438972	672	2
CUFF.53449.1	CUFF.53449	0.29289	1	-	303475169-303475186,303479024-303479556	551	2	Human
CUFF.53488.1	CUFF.53488	0.379691	1	+	303598498-303598961,303599807-303599951,303621609-303624084	3085	3	Human
CUFF.53488.2	CUFF.53488	1.11399	1	+	303598498-303598961,303599807-303599951,303602325-303602633	918	3	Human
CUFF.53937.1	CUFF.53937	0.34342	1	+	299271579-299272573,299272733-299277817	6080	2
CUFF.54366.1	CUFF.54366	2.13987	1	+	309006938-309007013,309012769-309012861,309040799-309040918	289	3	Human/Mouse
CUFF.54614.1	CUFF.54614	0.804828	1	+	305618970-305621682,305622745-305622780	2749	2
CUFF.54792.1	CUFF.54792	0.448668	1	+	311268340-311268574,311268698-311269103	641	2
CUFF.55319.1	CUFF.55319	3.19948	1	+	313851109-313851171,313851958-313852032,313853913-313854015	241	3	Human
CUFF.55319.2	CUFF.55319	0.941711	1	+	313851828-313852032,313853916-313854015	305	2
CUFF.55495.1	CUFF.55495	6.67053	10	-	716570-716594,719850-719924,867683-867789	207	3	Human
CUFF.55501.1	CUFF.55501	2.77543	10	+	867686-867787,884685-884801	219	2
CUFF.55615.1	CUFF.55615	0.229742	10	+	1614813-1614845,1623085-1624264	1213	2	Human/Mouse
CUFF.55719.1	CUFF.55719	0.212791	10	-	2683024-2683222,2683307-2683632	525	2	Human/Mouse
CUFF.55722.1	CUFF.55722	0.919836	10	+	2697133-2697168,2697439-2697706,2701010-2701123	418	3	Human/Mouse
CUFF.55733.1	CUFF.55733	0.230819	10	+	2821830-2821882,2871248-2872095	901	2
CUFF.55741.1	CUFF.55741	0.293	10	+	2787788-2788133,2805958-2805991	380	2
CUFF.56218.2	CUFF.56218	0.408711	10	-	9101171-9101543,9101710-9108517	7181	2
CUFF.56315.1	CUFF.56315	0.487501	10	-	11186360-11186647,11186732-11186790	347	2	Human
CUFF.56419.1	CUFF.56419	1.3583	1	-	271522691-271525325,271527196-271527328	2768	2
CUFF.56653.1	CUFF.56653	0.314908	10	-	12296978-12297308,12298744-12298784	372	2
CUFF.56983.1	CUFF.56983	0.421838	10	-	9229344-9229382,9229716-9230092	416	2	Human/Mouse
CUFF.57113.1	CUFF.57113	0.506549	10	-	10565247-10565458,10566340-10567282	1155	2	Human
CUFF.57395.1	CUFF.57395	0.943781	10	-	10599736-10600201,10627140-10627219,10646132-10646291,10655007-10655162,10704791-10704901,10717369-10717707,10883769-10883811	1355	7	Human/Mouse
CUFF.57395.2	CUFF.57395	0.813109	10	-	10602688-10603555,10646132-10646291,10655007-10655162,10717369-10717707,10736806-10736962	1680	5	Human/Mouse
CUFF.57395.3	CUFF.57395	1.06668	10	-	10627103-10627219,10646132-10646291,10655007-10655162,10704791-10704901,10717369-10717707,10883769-10883811	926	6	Human/Mouse
CUFF.58488.1	CUFF.58488	0.634401	10	+	8861156-8862786,8863249-8863271	1654	2	Human/Mouse
CUFF.58620.1	CUFF.58620	0.539823	10	+	16935091-16935252,16935857-16936061	367	2	Human
CUFF.58833.2	CUFF.58833	0.442994	10	-	20209963-20210294,20210476-20210762	619	2
CUFF.58949.1	CUFF.58949	0.606816	10	+	20768489-20768815,20769791-20769873	410	2	Human
CUFF.59473.1	CUFF.59473	0.216303	10	+	21277352-21277384,21277857-21278689	866	2	Human
CUFF.59525.2	CUFF.59525	0.978419	10	+	21583005-21583215,21590608-21590689	293	2	Human/Mouse
CUFF.59647.1	CUFF.59647	0.227698	10	+	21606148-21606541,21611086-21611132	441	2
CUFF.5979.1	CUFF.5979	0.162861	1	+	29878288-29878321,29880636-29881257	656	2	Human/Mouse
CUFF.60251.1	CUFF.60251	0.335932	10	-	21532052-21534558,21568472-21568538	2574	2	Human/Mouse
CUFF.60897.1	CUFF.60897	0.343602	10	-	28036720-28036866,28038584-28038723,28042065-28042189	412	3
CUFF.61011.1	CUFF.61011	0.136068	10	+	27640873-27642267,27642380-27642433	1449	2
CUFF.61031.1	CUFF.61031	0.191738	10	+	25658954-25659703,25659802-25660920	1869	2
CUFF.61544.1	CUFF.61544	0.454073	10	-	30841542-30841886,30842790-30843101	657	2	Human/Mouse
CUFF.61962.1	CUFF.61962	2.88198	10	-	32569782-32569953,32577628-32577685	230	2	Human
CUFF.62054.1	CUFF.62054	0.302506	10	-	33106739-33108506,33108697-33108776	1848	2	Human
CUFF.62054.2	CUFF.62054	0.132441	10	-	33106739-33108506,33108609-33108653	1813	2	Human
CUFF.62221.1	CUFF.62221	0.327678	10	-	34454798-34454840,34454926-34455098,34458754-34458847,34458935-34459091	467	4	Human
CUFF.62221.2	CUFF.62221	0.382625	10	-	34454850-34455098,34458935-34459086	401	2
CUFF.62235.1	CUFF.62235	0.767577	10	-	34461726-34461973,34462943-34463009	315	2	Human/Mouse
CUFF.62276.1	CUFF.62276	1.21419	10	-	34703749-34703944,34704435-34704570	332	2	Human
CUFF.63395.1	CUFF.63395	0.521815	10	-	37378004-37378375,37378901-37378934	406	2	Human
CUFF.64226.1	CUFF.64226	0.657198	10	-	18195075-18195137,18195436-18196311	939	2	Human
CUFF.64289.1	CUFF.64289	0.753319	10	+	31478028-31478174,31481834-31482033,31482754-31483070	664	3	Human
CUFF.64396.1	CUFF.64396	0.347395	10	-	42456277-42456326,42456473-42456886	464	2
CUFF.65225.1	CUFF.65225	0.99435	10	+	45526880-45526919,45527298-45527383,45597982-45598270	415	3	Human/Mouse
CUFF.65282.1	CUFF.65282	0.700393	10	-	45736151-45740501,45740653-45742608	6307	2
CUFF.65325.1	CUFF.65325	1.95701	10	-	45753338-45755112,45783275-45783668	2169	2
CUFF.65384.1	CUFF.65384	0.5672	10	-	46141869-46142350,46142910-46143174	747	2
CUFF.65620.1	CUFF.65620	4.56166	10	-	35096087-35096213,35102457-35102548	219	2	Human
CUFF.65648.1	CUFF.65648	0.598795	10	+	46284403-46284565,46289771-46289830,46290550-46291173	847	3	Human
CUFF.65802.1	CUFF.65802	0.626023	10	-	47714639-47714777,47715770-47716090	460	2	Human/Mouse
CUFF.65848.1	CUFF.65848	2.0405	10	-	47725982-47726183,47726281-47726420,47740145-47740175	373	3	Human/Mouse
CUFF.65910.2	CUFF.65910	0.0820371	10	+	48120992-48121079,48121988-48123487	1588	2	Human
CUFF.66379.1	CUFF.66379	0.277057	10	-	50285831-50286605,50343161-50343386	1001	2
CUFF.66379.2	CUFF.66379	0.105604	10	-	50285831-50286605,50313577-50313624	823	2
CUFF.66611.1	CUFF.66611	1.36087	10	+	51711436-51711486,51712127-51712308	233	2	Human
CUFF.66762.1	CUFF.66762	3.64987	10	+	52045885-52045944,52089898-52090040	203	2	Human/Mouse
CUFF.66762.2	CUFF.66762	0.763091	10	+	52089182-52089463,52089898-52090040	425	2	Human/Mouse
CUFF.67370.1	CUFF.67370	0.751464	10	-	53692123-53692271,53693565-53693783	368	2	Human
CUFF.6754.1	CUFF.6754	0.405069	1	+	33676953-33677000,33687962-33688682	769	2	Human
CUFF.67701.2	CUFF.67701	0.317911	10	-	51152202-51152960,51153915-51155254	2099	2
CUFF.67829.1	CUFF.67829	0.702638	10	+	56341147-56341512,56341825-56342702	1244	2
CUFF.67980.2	CUFF.67980	0.287188	10	-	51202698-51203781,51205816-51205958	1227	2
CUFF.6813.1	CUFF.6813	1.18961	1	+	34293224-34293474,34297603-34298767	1416	2	Human/Mouse
CUFF.68465.1	CUFF.68465	0.539823	10	-	57166332-57166355,57175677-57176019	367	2	Human/Mouse
CUFF.6850.1	CUFF.6850	1.09796	1	-	34350651-34350840,34352494-34352672	369	2
CUFF.68643.1	CUFF.68643	0.533545	10	+	58138800-58138861,58139789-58140033	307	2
CUFF.68868.1	CUFF.68868	0.619791	10	-	59215814-59218050,59218167-59218433	2504	2	Human
CUFF.68925.1	CUFF.68925	0.651629	10	+	59387487-59389626,59389931-59390479	2689	2
CUFF.69014.1	CUFF.69014	1.39678	10	+	55740018-55740165,55741483-55741607	273	2
CUFF.69071.1	CUFF.69071	1.23143	10	+	55753474-55753645,55753756-55754095	512	2
CUFF.69711.1	CUFF.69711	0.249686	10	-	55921869-55922759,55931877-55932693	1708	2
CUFF.7026.1	CUFF.7026	0.264304	1	+	34940886-34940957,34941109-34941514	478	2	Human
CUFF.70315.1	CUFF.70315	0.23466	10	-	65025027-65025046,65025322-65026244	943	2
CUFF.71489.1	CUFF.71489	0.713117	10	-	69601452-69601714,69602145-69602285	404	2	Human/Mouse
CUFF.72030.1	CUFF.72030	0.100435	10	-	70524119-70524671,70524868-70526126	1812	2
CUFF.72030.2	CUFF.72030	0.138972	10	-	70524119-70524671,70524966-70526126	1714	2
CUFF.72068.1	CUFF.72068	0.229074	10	+	66357513-66357547,66357970-66358023,66365146-66365973	917	3	Human/Mouse
CUFF.72068.3	CUFF.72068	0.270875	10	+	66357879-66358023,66365146-66365973	973	2	Mouse
CUFF.72132.1	CUFF.72132	0.708542	10	-	72937906-72938302,72938612-72938691,72939192-72939384,72940597-72941138	1212	4	Human/Mouse
CUFF.72132.2	CUFF.72132	0.618013	10	-	72937906-72938309,72938612-72938691,72939192-72939384,72940597-72941138	1219	4	Human/Mouse
CUFF.72132.3	CUFF.72132	1.10787	10	-	72937906-72938691,72939192-72939384,72940597-72941138	1521	3	Human/Mouse
CUFF.72171.1	CUFF.72171	7.03188	10	+	71540564-71541336,71541390-71543558	2942	2
CUFF.72469.1	CUFF.72469	0.783003	10	+	76375818-76376179,76387738-76387853,76389544-76390152	1087	3	Human/Mouse
CUFF.72546.1	CUFF.72546	0.428113	10	+	75662555-75662871,75662943-75663864	1239	2
CUFF.72790.1	CUFF.72790	0.411286	11	+	75923-76052,76885-77237	483	2
CUFF.7292.1	CUFF.7292	0.257073	1	+	35154629-35154849,35171199-35171592	615	2	Human
CUFF.73150.1	CUFF.73150	0.546056	11	+	2344904-2344932,2345559-2345894	365	2	Human
CUFF.73277.1	CUFF.73277	2.56496	11	-	1859002-1862229,1863784-1863863	3308	2
CUFF.73404.1	CUFF.73404	2.29594	11	+	3482354-3482550,3482776-3482829	251	2
CUFF.73747.1	CUFF.73747	0.689294	11	+	5059817-5059914,5065925-5066155	329	2
CUFF.73867.1	CUFF.73867	1.38202	11	-	5164080-5166503,5172017-5172159,5172490-5172788	2866	3	Human/Mouse
CUFF.73867.2	CUFF.73867	1.15496	11	-	5166863-5168667,5172017-5172159,5172490-5172788	2247	3	Human/Mouse
CUFF.73867.3	CUFF.73867	1.98845	11	-	5170743-5172159,5172490-5172788	1716	2	Human
CUFF.74166.1	CUFF.74166	5.18774	11	-	5620856-5621569,5622610-5622820	925	2	Human
CUFF.74223.1	CUFF.74223	0.0512073	11	-	6661121-6661364,6666523-6668139	1861	2	Human
[truncated: 141 more rows]
